# Supplementary material for: Pots vs trammel nets: a catch comparison study in a Mediterranean small-scale fishery
Source: PeerJ. 2020 Jul 17;8:e9287. doi: 10.7717/peerj.9287 (PMC7370935; doi:10.7717/peerj.9287)
Supplement: Supplemental Information 4 — Every sheet corresponds to a data set separated between GTR and pots. Each sheet is named based on the type of analysis it was used. [file peerj-08-9287-s004.xlsx]

## Sheet: GTR KW
IdHaul	Area	Gear	GenSpecies	Wstd
57	Senigallia	GTR	Sarda_sarda	4516.72
57	Senigallia	GTR	Sepia_officinalis	710.82
57	Senigallia	GTR	Chelidonichthys_lucernus	81.3115
57	Senigallia	GTR	Gobius_niger	68.1967
57	Senigallia	GTR	Squilla_mantis	89.1803
57	Senigallia	GTR	Melicertus_kerathurus	162.623
57	Senigallia	GTR	Solea_solea	957.377
57	Senigallia	GTR	Lithognathus_mormyrus	139.016
57	Senigallia	GTR	Diplodus_annularis	695.082
57	Senigallia	GTR	Umbrina_cirrosa	773.77
63	Senigallia	GTR	Gobius_niger	194.098
63	Senigallia	GTR	Scorpaena_notata	141.639
66	Senigallia	GTR	Pagellus_erythrinus	54.1538
66	Senigallia	GTR	Chelidonichthys_lucernus	59.0769
66	Senigallia	GTR	Gobius_niger	344.615
66	Senigallia	GTR	Solea_solea	492.308
66	Senigallia	GTR	Diplodus_annularis	876.308
72	Senigallia	GTR	Melicertus_kerathurus	209.231
72	Senigallia	GTR	Squilla_mantis	236.308
72	Senigallia	GTR	Diplodus_annularis	317.538
72	Senigallia	GTR	Solea_solea	1888
72	Senigallia	GTR	Liza_aurata	3579.08
72	Senigallia	GTR	Gobius_niger	125.538
72	Senigallia	GTR	Chelidonichthys_lucernus	56.6154
76	Senigallia	GTR	Scophthalmus_rhombus	2521.52
76	Senigallia	GTR	Sepia_officinalis	5804.56
76	Senigallia	GTR	Melicertus_kerathurus	374.684
76	Senigallia	GTR	Solea_solea	593.418
76	Senigallia	GTR	Sphyraena_sphyraena	520.506
76	Senigallia	GTR	Liza_aurata	619.747
76	Senigallia	GTR	Scomber_scombrus	411.139
76	Senigallia	GTR	Sciaena_umbra	806.076
84	Senigallia	GTR	Diplodus_annularis	900.923
84	Senigallia	GTR	Pagellus_erythrinus	155.077
84	Senigallia	GTR	Sepia_officinalis	472.615
84	Senigallia	GTR	Sphyraena_sphyraena	635.077
84	Senigallia	GTR	Solea_solea	241.231
86	Senigallia	GTR	Sepia_officinalis	1959.53
86	Senigallia	GTR	Chelidonichthys_lucernus	37.6471
86	Senigallia	GTR	Melicertus_kerathurus	242.824
86	Senigallia	GTR	Gobius_niger	22.5882
86	Senigallia	GTR	Solea_solea	111.059
86	Senigallia	GTR	Sparus_aurata	240.941
86	Senigallia	GTR	Sphyraena_sphyraena	417.882
86	Senigallia	GTR	Diplodus_annularis	1048.47
90	Senigallia	GTR	Solea_solea	74.8052
90	Senigallia	GTR	Sepia_officinalis	1296.62
90	Senigallia	GTR	Diplodus_annularis	172.468
95	Senigallia	GTR	Solea_impar	110.769
95	Senigallia	GTR	Trachurus_spp	147.692
95	Senigallia	GTR	Diplodus_annularis	487.385
95	Senigallia	GTR	Melicertus_kerathurus	46.7692
95	Senigallia	GTR	Lithognathus_mormyrus	529.231
95	Senigallia	GTR	Liza_aurata	1230.77
95	Senigallia	GTR	Maja_squinado	2215.38
99	Senigallia	GTR	Solea_solea	95.0725
99	Senigallia	GTR	Diplodus_annularis	1194.2
99	Senigallia	GTR	Umbrina_cirrosa	278.261
99	Senigallia	GTR	Scomber_scombrus	473.043
99	Senigallia	GTR	Melicertus_kerathurus	162.319
104	Portonovo	GTR	Sepia_officinalis	6206.9
104	Portonovo	GTR	Mugil_cephalus	1179.31
107	Portonovo	GTR	Sepia_officinalis	2424.46
107	Portonovo	GTR	Mugil_cephalus	852.923
107	Portonovo	GTR	Scorpaena_porcus	508.154
109	Portonovo	GTR	Sepia_officinalis	2788.36
109	Portonovo	GTR	Gobius_niger	340.364
109	Portonovo	GTR	Scorpaena_scrofa	103.418
109	Portonovo	GTR	Lithognathus_mormyrus	342.982
109	Portonovo	GTR	Mugil_cephalus	276.218
111	Portonovo	GTR	Sepia_officinalis	3833.43
111	Portonovo	GTR	Lithognathus_mormyrus	294.063
111	Portonovo	GTR	Scorpaena_scrofa	178.863
111	Portonovo	GTR	Mugil_cephalus	448.674
112	Portonovo	GTR	Sepia_officinalis	801.181
114	Portonovo	GTR	Sepia_officinalis	619.2
116	Portonovo	GTR	Scorpaena_porcus	166.154
116	Portonovo	GTR	Sepia_officinalis	2449.38
119	Portonovo	GTR	Scorpaena_porcus	526.255
120	Portonovo	GTR	Scorpaena_porcus	159.07
120	Portonovo	GTR	Sepia_officinalis	1434.98
122	Portonovo	GTR	Mugil_cephalus	887.478
122	Portonovo	GTR	Sepia_officinalis	3944.35
122	Portonovo	GTR	Trachurus_mediterraneus	169.043
122	Portonovo	GTR	Umbrina_cirrosa	360
132	Portonovo	GTR	Scorpaena_porcus	301.224
132	Portonovo	GTR	Sepia_officinalis	326.204
153	Marina di Ravenna	GTR	Squilla_mantis	1822.78
153	Marina di Ravenna	GTR	Solea_solea	4090.33
153	Marina di Ravenna	GTR	Sepia_officinalis	1112.81
153	Marina di Ravenna	GTR	Raja_asterias	318.987
156	Marina di Ravenna	GTR	Sepia_officinalis	2319.29
156	Marina di Ravenna	GTR	Solea_solea	4186.19
159	Marina di Ravenna	GTR	Sepia_officinalis	2967.94
159	Marina di Ravenna	GTR	Squilla_mantis	2198.47
162	Marina di Ravenna	GTR	Solea_lascaris	1956.64
162	Marina di Ravenna	GTR	Squilla_mantis	1978.63
162	Marina di Ravenna	GTR	Umbrina_cirrosa	3077.86
165	Marina di Ravenna	GTR	Solea_solea	7554.1
165	Marina di Ravenna	GTR	Sepia_officinalis	3422.95
171	Marina di Ravenna	GTR	Squilla_mantis	1612.8
171	Marina di Ravenna	GTR	Sepia_officinalis	1612.8
174	Marina di Ravenna	GTR	Sepia_officinalis	670.534
177	Marina di Ravenna	GTR	Solea_lascaris	1535.12
177	Marina di Ravenna	GTR	Squilla_mantis	1321.1
177	Marina di Ravenna	GTR	Sepia_officinalis	5020.18
180	Marina di Ravenna	GTR	Sepia_officinalis	5236.36
186	Marina di Ravenna	GTR	Sciaena_umbra	1648.85
186	Marina di Ravenna	GTR	Sepia_officinalis	3077.86
189	Marina di Ravenna	GTR	Sepia_officinalis	5845.54
189	Marina di Ravenna	GTR	Sciaena_umbra	2870.02
192	Marina di Ravenna	GTR	Sepia_officinalis	7338.46
198	Marina di Ravenna	GTR	Sepia_officinalis	154.611
198	Marina di Ravenna	GTR	Diplodus_vulgaris	374.4
198	Marina di Ravenna	GTR	Diplodus_annularis	2354.02
201	Marina di Ravenna	GTR	Sciaena_umbra	1803.79
207	Marina di Ravenna	GTR	Homarus_gammarus	252.735
207	Marina di Ravenna	GTR	Mullus_surmuletus	168.98
207	Marina di Ravenna	GTR	Sepia_officinalis	1204.9

## Sheet: Pots KW
IdHaul	Area	Gear	GenSpecies	Wstd
60	Senigallia	Large	Diplodus_annularis	987.9
60	Senigallia	Large	Sepia_officinalis	481.74
61	Senigallia	Small	Diplodus_annularis	544.484
61	Senigallia	Small	Sepia_officinalis	500.084
61	Senigallia	Small	Diplodus_annularis	553.832
61	Senigallia	Small	Diplodus_annularis	51.4105
61	Senigallia	Small	Diplodus_annularis	329.495
61	Senigallia	Small	Gobius_niger	43.2316
65	Senigallia	Small	Gobius_niger	31.08
65	Senigallia	Small	Diplodus_annularis	567.21
65	Senigallia	Small	Gobius_niger	31.08
65	Senigallia	Small	Diplodus_annularis	111
65	Senigallia	Small	Gobius_niger	36.63
65	Senigallia	Small	Gobius_niger	38.85
65	Senigallia	Small	Sepia_officinalis	1233.21
65	Senigallia	Small	Sepia_officinalis	1288.71
65	Senigallia	Small	Gobius_niger	45.51
68	Senigallia	Large	Diplodus_annularis	166.5
70	Senigallia	Small	Sepia_officinalis	601.62
70	Senigallia	Small	Sepia_officinalis	284.16
70	Senigallia	Small	Sepia_officinalis	369.63
70	Senigallia	Small	Diplodus_annularis	552.78
70	Senigallia	Small	Sepia_officinalis	834.72
70	Senigallia	Small	Diplodus_annularis	117.66
70	Senigallia	Small	Sepia_officinalis	1015.65
70	Senigallia	Small	Diplodus_annularis	583.86
70	Senigallia	Small	Gobius_niger	48.84
70	Senigallia	Small	Diplodus_annularis	44.4
70	Senigallia	Small	Diplodus_annularis	56.61
70	Senigallia	Small	Diplodus_annularis	109.89
70	Senigallia	Small	Diplodus_annularis	477.3
70	Senigallia	Small	Gobius_niger	22.2
74	Senigallia	Small	Sepia_officinalis	1147.74
74	Senigallia	Small	Homarus_gammarus	412.92
74	Senigallia	Small	Sepia_officinalis	236.43
74	Senigallia	Small	Gobius_niger	37.74
74	Senigallia	Small	Diplodus_annularis	41.07
78	Senigallia	Large	Gobius_niger	129.5
78	Senigallia	Large	Diplodus_annularis	188.7
79	Senigallia	Small	Diplodus_annularis	172.327
79	Senigallia	Small	Diplodus_annularis	59.94
79	Senigallia	Small	Sepia_officinalis	429.57
79	Senigallia	Small	Sepia_officinalis	601.065
80	Senigallia	Large	Sepia_officinalis	333
80	Senigallia	Large	Gobius_niger	95.46
82	Senigallia	Small	Diplodus_annularis	69.93
82	Senigallia	Small	Sepia_officinalis	1054.5
82	Senigallia	Small	Sepia_officinalis	732.6
82	Senigallia	Small	Diplodus_annularis	255.3
82	Senigallia	Small	Diplodus_annularis	46.62
82	Senigallia	Small	Sepia_officinalis	310.8
82	Senigallia	Small	Diplodus_annularis	35.52
82	Senigallia	Small	Diplodus_annularis	98.79
82	Senigallia	Small	Diplodus_annularis	105.45
82	Senigallia	Small	Diplodus_annularis	73.26
82	Senigallia	Small	Diplodus_annularis	97.68
87	Senigallia	Small	Lithognathus_mormyrus	83.25
87	Senigallia	Small	Diplodus_annularis	37.74
87	Senigallia	Small	Diplodus_annularis	123.21
87	Senigallia	Small	Sepia_officinalis	371.85
87	Senigallia	Small	Diplodus_annularis	123.21
87	Senigallia	Small	Sepia_officinalis	304.14
87	Senigallia	Small	Diplodus_annularis	324.12
87	Senigallia	Small	Diplodus_annularis	375.18
87	Senigallia	Small	Gobius_niger	115.44
87	Senigallia	Small	Diplodus_annularis	96.57
87	Senigallia	Small	Sepia_officinalis	404.04
89	Senigallia	Large	Sepia_officinalis	2137.86
89	Senigallia	Large	Lithognathus_mormyrus	344.1
89	Senigallia	Large	Diplodus_annularis	541.68
89	Senigallia	Large	Lithognathus_mormyrus	266.4
89	Senigallia	Large	Diplodus_annularis	111
89	Senigallia	Large	Diplodus_annularis	313.02
89	Senigallia	Large	Lithognathus_mormyrus	357.42
93	Senigallia	Large	Diplodus_annularis	444
93	Senigallia	Large	Lithognathus_mormyrus	236.8
93	Senigallia	Large	Diplodus_annularis	330.533
93	Senigallia	Large	Sepia_officinalis	841.133
93	Senigallia	Large	Lithognathus_mormyrus	226.933
94	Senigallia	Small	Diplodus_annularis	416.25
94	Senigallia	Small	Octopus_vulgaris	1157.73
94	Senigallia	Small	Sepia_officinalis	757.02
94	Senigallia	Small	Sepia_officinalis	1862.58
94	Senigallia	Small	Sepia_officinalis	870.24
94	Senigallia	Small	Lithognathus_mormyrus	159.84
94	Senigallia	Small	Diplodus_annularis	35.52
94	Senigallia	Small	Sepia_officinalis	593.85
98	Senigallia	Small	Sepia_officinalis	508.263
98	Senigallia	Small	Diplodus_annularis	215.574
98	Senigallia	Small	Lithognathus_mormyrus	119.179
98	Senigallia	Small	Sepia_officinalis	729.095
98	Senigallia	Small	Lithognathus_mormyrus	144.592
98	Senigallia	Small	Diplodus_annularis	169.129
98	Senigallia	Small	Diplodus_annularis	27.1658
98	Senigallia	Small	Sepia_officinalis	175.263
98	Senigallia	Small	Lithognathus_mormyrus	109.539
98	Senigallia	Small	Umbrina_cirrosa	61.3421
98	Senigallia	Small	Diplodus_annularis	52.5789
98	Senigallia	Small	Sepia_officinalis	692.289
98	Senigallia	Small	Diplodus_annularis	70.1053
102	Senigallia	Large	Sepia_officinalis	1312.02
102	Senigallia	Large	Sepia_officinalis	319.68
102	Senigallia	Large	Lithognathus_mormyrus	1156.62
102	Senigallia	Large	Sepia_officinalis	3611.94
102	Senigallia	Large	Sepia_officinalis	470.64
102	Senigallia	Large	Diplodus_annularis	195.36
102	Senigallia	Large	Lithognathus_mormyrus	1243.2
103	Senigallia	Small	Sepia_officinalis	660.45
103	Senigallia	Small	Sepia_officinalis	566.1
103	Senigallia	Small	Sepia_officinalis	172.05
103	Senigallia	Small	Lithognathus_mormyrus	563.88
103	Senigallia	Small	Lithognathus_mormyrus	613.83
103	Senigallia	Small	Lithognathus_mormyrus	155.4
103	Senigallia	Small	Diplodus_annularis	78.81
103	Senigallia	Small	Trachurus_spp	185.37
105	Portonovo	Small	Sepia_officinalis	222
105	Portonovo	Small	Sepia_officinalis	222
105	Portonovo	Small	Sepia_officinalis	222
105	Portonovo	Small	Sepia_officinalis	222
105	Portonovo	Small	Sepia_officinalis	222
105	Portonovo	Small	Scorpaena_scrofa	180.93
105	Portonovo	Small	Sepia_officinalis	388.5
105	Portonovo	Small	Sepia_officinalis	388.5
105	Portonovo	Small	Sepia_officinalis	388.5
105	Portonovo	Small	Sepia_officinalis	388.5
105	Portonovo	Small	Sepia_officinalis	388.5
106	Portonovo	Small	Sepia_officinalis	177.6
106	Portonovo	Small	Solea_solea	59.94
106	Portonovo	Small	Melicertus_kerathurus	94.35
106	Portonovo	Small	Sepia_officinalis	189.81
106	Portonovo	Small	Solea_solea	71.04
108	Portonovo	Small	Sepia_officinalis	666
108	Portonovo	Small	Sepia_officinalis	652.68
108	Portonovo	Small	Sepia_officinalis	939.726
108	Portonovo	Small	Sciaena_umbra	62.604
108	Portonovo	Small	Sepia_officinalis	166.5
108	Portonovo	Small	Sepia_officinalis	159.84
108	Portonovo	Small	Sepia_officinalis	419.58
108	Portonovo	Small	Sepia_officinalis	166.5
108	Portonovo	Small	Sepia_officinalis	279.72
108	Portonovo	Small	Lithognathus_mormyrus	80.586
108	Portonovo	Small	Sepia_officinalis	321.678
108	Portonovo	Small	Octopus_vulgaris	1092.24
108	Portonovo	Small	Sepia_officinalis	806.526
110	Portonovo	Small	Sepia_officinalis	106.56
110	Portonovo	Small	Sepia_officinalis	133.866
110	Portonovo	Small	Sepia_officinalis	107.226
110	Portonovo	Small	Sepia_officinalis	133.866
110	Portonovo	Small	Sepia_officinalis	133.866
110	Portonovo	Small	Sepia_officinalis	107.226
113	Portonovo	Small	Sepia_officinalis	386.28
113	Portonovo	Small	Sepia_officinalis	154.29
113	Portonovo	Small	Sepia_officinalis	118.77
113	Portonovo	Small	Sepia_officinalis	143.19
113	Portonovo	Small	Sepia_officinalis	118.77
113	Portonovo	Small	Sepia_officinalis	190.92
113	Portonovo	Small	Sepia_officinalis	174.27
115	Portonovo	Small	Sepia_officinalis	208.125
115	Portonovo	Small	Sepia_officinalis	482.85
115	Portonovo	Small	Sepia_officinalis	74.925
115	Portonovo	Small	Sepia_officinalis	208.125
115	Portonovo	Small	Sepia_officinalis	141.525
115	Portonovo	Small	Sepia_officinalis	273.06
115	Portonovo	Small	Sepia_officinalis	137.362
117	Portonovo	Small	Lithognathus_mormyrus	308.58
117	Portonovo	Small	Sepia_officinalis	307.47
117	Portonovo	Small	Lithognathus_mormyrus	313.02
117	Portonovo	Small	Scorpaena_porcus	65.49
117	Portonovo	Small	Lithognathus_mormyrus	447.33
117	Portonovo	Small	Lithognathus_mormyrus	1348.65
117	Portonovo	Small	Lithognathus_mormyrus	586.08
117	Portonovo	Small	Sepia_officinalis	594.96
117	Portonovo	Small	Sepia_officinalis	800.31
117	Portonovo	Small	Sepia_officinalis	769.23
118	Portonovo	Small	Sepia_officinalis	584.415
118	Portonovo	Small	Sciaena_umbra	63.27
118	Portonovo	Small	Lithognathus_mormyrus	380.452
121	Portonovo	Small	Lithognathus_mormyrus	134.532
121	Portonovo	Small	Sepia_officinalis	217.782
121	Portonovo	Small	Lithognathus_mormyrus	91.908
121	Portonovo	Small	Dentex_dentex	3929.4
121	Portonovo	Small	Sepia_officinalis	371.628
121	Portonovo	Small	Sepia_officinalis	311.688
121	Portonovo	Small	Sepia_officinalis	65.268
121	Portonovo	Small	Lithognathus_mormyrus	205.128
123	Portonovo	Small	Sepia_officinalis	295.26
123	Portonovo	Small	Sepia_officinalis	187.59
123	Portonovo	Small	Sepia_officinalis	263.07
123	Portonovo	Small	Sepia_officinalis	185.37
123	Portonovo	Small	Sepia_officinalis	200.91
123	Portonovo	Small	Sepia_officinalis	190.92
123	Portonovo	Small	Sepia_officinalis	112.11
123	Portonovo	Small	Sepia_officinalis	182.04
123	Portonovo	Small	Sepia_officinalis	85.47
133	Portonovo	Small	Diplodus_vulgaris	1093.35
133	Portonovo	Small	Sepia_officinalis	165.39
133	Portonovo	Small	Sepia_officinalis	166.5
133	Portonovo	Small	Sepia_officinalis	530.58
133	Portonovo	Small	Sepia_officinalis	577.2
135	Portonovo	Small	Lithognathus_mormyrus	405.15
148	Marina di Ravenna	Small	Sepia_officinalis	1415.25
149	Marina di Ravenna	Large	Sepia_officinalis	965.7
149	Marina di Ravenna	Large	Sepia_officinalis	1022.31
149	Marina di Ravenna	Large	Sepia_officinalis	1698.3
149	Marina di Ravenna	Large	Sepia_officinalis	799.2
151	Marina di Ravenna	Small	Sepia_officinalis	1856.47
151	Marina di Ravenna	Small	Sepia_officinalis	141.525
151	Marina di Ravenna	Small	Sepia_officinalis	362.137
151	Marina di Ravenna	Small	Sepia_officinalis	566.1
151	Marina di Ravenna	Small	Sepia_officinalis	607.725
151	Marina di Ravenna	Small	Sepia_officinalis	1688.31
152	Marina di Ravenna	Large	Conger_conger	2497.5
152	Marina di Ravenna	Large	Sepia_officinalis	416.25
152	Marina di Ravenna	Large	Sepia_officinalis	1007.33
152	Marina di Ravenna	Large	Sciaena_umbra	110.722
152	Marina di Ravenna	Large	Sepia_officinalis	416.25
152	Marina di Ravenna	Large	Sciaena_umbra	123.21
152	Marina di Ravenna	Large	Sepia_officinalis	2377.62
152	Marina di Ravenna	Large	Sepia_officinalis	501.997
152	Marina di Ravenna	Large	Sepia_officinalis	1365.3
152	Marina di Ravenna	Large	Sepia_officinalis	1140.52
152	Marina di Ravenna	Large	Sepia_officinalis	840.825
152	Marina di Ravenna	Large	Sepia_officinalis	1515.15
152	Marina di Ravenna	Large	Sepia_officinalis	832.5
152	Marina di Ravenna	Large	Sepia_officinalis	2089.57
152	Marina di Ravenna	Large	Sepia_officinalis	586.912
154	Marina di Ravenna	Small	Sepia_officinalis	226.44
154	Marina di Ravenna	Small	Solea_solea	119.88
155	Marina di Ravenna	Large	Sepia_officinalis	233.1
155	Marina di Ravenna	Large	Sepia_officinalis	226.44
157	Marina di Ravenna	Large	Sepia_officinalis	366.3
157	Marina di Ravenna	Large	Sepia_officinalis	133.2
157	Marina di Ravenna	Large	Sepia_officinalis	319.68
157	Marina di Ravenna	Large	Sepia_officinalis	179.82
157	Marina di Ravenna	Large	Sepia_officinalis	685.98
157	Marina di Ravenna	Large	Sepia_officinalis	326.34
157	Marina di Ravenna	Large	Sciaena_umbra	119.88
157	Marina di Ravenna	Large	Sepia_officinalis	166.5
157	Marina di Ravenna	Large	Sepia_officinalis	1168.83
157	Marina di Ravenna	Large	Sepia_officinalis	874.458
157	Marina di Ravenna	Large	Conger_conger	2530.8
157	Marina di Ravenna	Large	Sepia_officinalis	173.16
157	Marina di Ravenna	Large	Sepia_officinalis	1065.6
158	Marina di Ravenna	Small	Sepia_officinalis	213.12
158	Marina di Ravenna	Small	Sepia_officinalis	606.06
158	Marina di Ravenna	Small	Sepia_officinalis	299.7
158	Marina di Ravenna	Small	Conger_conger	1931.4
158	Marina di Ravenna	Small	Sepia_officinalis	845.82
158	Marina di Ravenna	Small	Sepia_officinalis	239.76
158	Marina di Ravenna	Small	Sepia_officinalis	2154.51
160	Marina di Ravenna	Large	Sciaena_umbra	1165.5
160	Marina di Ravenna	Large	Sepia_officinalis	1343.1
160	Marina di Ravenna	Large	Sepia_officinalis	854.7
160	Marina di Ravenna	Large	Sepia_officinalis	699.3
160	Marina di Ravenna	Large	Sepia_officinalis	976.8
160	Marina di Ravenna	Large	Sepia_officinalis	111
160	Marina di Ravenna	Large	Sepia_officinalis	2652.9
160	Marina di Ravenna	Large	Mugil_cephalus	333
160	Marina di Ravenna	Large	Sciaena_umbra	310.8
160	Marina di Ravenna	Large	Sepia_officinalis	255.3
161	Marina di Ravenna	Small	Sepia_officinalis	421.8
161	Marina di Ravenna	Small	Sepia_officinalis	333
161	Marina di Ravenna	Small	Sepia_officinalis	122.1
161	Marina di Ravenna	Small	Sepia_officinalis	199.8
161	Marina di Ravenna	Small	Sepia_officinalis	199.8
161	Marina di Ravenna	Small	Sepia_officinalis	910.2
161	Marina di Ravenna	Small	Sepia_officinalis	1010.1
161	Marina di Ravenna	Small	Diplodus_annularis	144.3
161	Marina di Ravenna	Small	Sepia_officinalis	777
161	Marina di Ravenna	Small	Sciaena_umbra	532.8
161	Marina di Ravenna	Small	Sepia_officinalis	477.3
161	Marina di Ravenna	Small	Diplodus_annularis	122.1
161	Marina di Ravenna	Small	Sciaena_umbra	321.9
163	Marina di Ravenna	Large	Sepia_officinalis	1198.8
163	Marina di Ravenna	Large	Sepia_officinalis	444
163	Marina di Ravenna	Large	Solea_solea	99.9
163	Marina di Ravenna	Large	Sepia_officinalis	266.4
163	Marina di Ravenna	Large	Sepia_officinalis	1087.8
163	Marina di Ravenna	Large	Sepia_officinalis	366.3
163	Marina di Ravenna	Large	Sepia_officinalis	932.4
163	Marina di Ravenna	Large	Sepia_officinalis	244.2
163	Marina di Ravenna	Large	Sepia_officinalis	688.2
163	Marina di Ravenna	Large	Sepia_officinalis	1187.7
163	Marina di Ravenna	Large	Sepia_officinalis	1176.6
163	Marina di Ravenna	Large	Solea_solea	99.9
163	Marina di Ravenna	Large	Sepia_officinalis	444
164	Marina di Ravenna	Small	Sepia_officinalis	188.7
164	Marina di Ravenna	Small	Sepia_officinalis	599.4
164	Marina di Ravenna	Small	Sepia_officinalis	1542.9
164	Marina di Ravenna	Small	Sepia_officinalis	233.1
164	Marina di Ravenna	Small	Sepia_officinalis	177.6
164	Marina di Ravenna	Small	Sepia_officinalis	555
164	Marina di Ravenna	Small	Sepia_officinalis	688.2
164	Marina di Ravenna	Small	Sepia_officinalis	410.7
164	Marina di Ravenna	Small	Sepia_officinalis	899.1
164	Marina di Ravenna	Small	Sepia_officinalis	399.6
164	Marina di Ravenna	Small	Sepia_officinalis	188.7
164	Marina di Ravenna	Small	Sepia_officinalis	599.4
164	Marina di Ravenna	Small	Sepia_officinalis	621.6
164	Marina di Ravenna	Small	Sepia_officinalis	488.4
164	Marina di Ravenna	Small	Sepia_officinalis	932.4
164	Marina di Ravenna	Small	Sepia_officinalis	477.3
166	Marina di Ravenna	Large	Sepia_officinalis	111
166	Marina di Ravenna	Large	Sepia_officinalis	199.8
166	Marina di Ravenna	Large	Sepia_officinalis	521.7
166	Marina di Ravenna	Large	Sciaena_umbra	666
166	Marina di Ravenna	Large	Sepia_officinalis	1187.7
166	Marina di Ravenna	Large	Sepia_officinalis	1232.1
166	Marina di Ravenna	Large	Sepia_officinalis	111
167	Marina di Ravenna	Small	Sciaena_umbra	222
167	Marina di Ravenna	Small	Sepia_officinalis	122.1
167	Marina di Ravenna	Small	Sepia_officinalis	344.1
167	Marina di Ravenna	Small	Sepia_officinalis	122.1
167	Marina di Ravenna	Small	Solea_solea	199.8
167	Marina di Ravenna	Small	Sepia_officinalis	865.8
167	Marina di Ravenna	Small	Sepia_officinalis	821.4
167	Marina di Ravenna	Small	Sepia_officinalis	113.22
169	Marina di Ravenna	Large	Sepia_officinalis	1137.75
169	Marina di Ravenna	Large	Sepia_officinalis	865.8
169	Marina di Ravenna	Large	Sepia_officinalis	1298.7
169	Marina di Ravenna	Large	Sepia_officinalis	677.1
169	Marina di Ravenna	Large	Sepia_officinalis	1176.6
169	Marina di Ravenna	Large	Sepia_officinalis	466.2
169	Marina di Ravenna	Large	Sepia_officinalis	777
169	Marina di Ravenna	Large	Sepia_officinalis	222
169	Marina di Ravenna	Large	Sepia_officinalis	1787.1
169	Marina di Ravenna	Large	Sepia_officinalis	1842.6
169	Marina di Ravenna	Large	Sepia_officinalis	1143.3
169	Marina di Ravenna	Large	Sepia_officinalis	266.4
170	Marina di Ravenna	Small	Sepia_officinalis	233.1
170	Marina di Ravenna	Small	Sepia_officinalis	166.5
170	Marina di Ravenna	Small	Sepia_officinalis	477.3
170	Marina di Ravenna	Small	Sepia_officinalis	249.75
170	Marina di Ravenna	Small	Sepia_officinalis	510.6
170	Marina di Ravenna	Small	Sepia_officinalis	388.5
170	Marina di Ravenna	Small	Sepia_officinalis	788.1
170	Marina di Ravenna	Small	Sepia_officinalis	366.3
170	Marina di Ravenna	Small	Sepia_officinalis	577.2
170	Marina di Ravenna	Small	Sepia_officinalis	310.8
170	Marina di Ravenna	Small	Sepia_officinalis	532.8
170	Marina di Ravenna	Small	Sepia_officinalis	310.8
170	Marina di Ravenna	Small	Sepia_officinalis	277.5
170	Marina di Ravenna	Small	Sepia_officinalis	1065.6
170	Marina di Ravenna	Small	Sepia_officinalis	299.7
172	Marina di Ravenna	Large	Sepia_officinalis	244.2
172	Marina di Ravenna	Large	Sepia_officinalis	127.65
172	Marina di Ravenna	Large	Sepia_officinalis	113.22
172	Marina di Ravenna	Large	Sepia_officinalis	122.1
172	Marina di Ravenna	Large	Sepia_officinalis	111
172	Marina di Ravenna	Large	Sepia_officinalis	244.2
173	Marina di Ravenna	Small	Sepia_officinalis	377.4
173	Marina di Ravenna	Small	Sepia_officinalis	122.1
173	Marina di Ravenna	Small	Sepia_officinalis	371.85
173	Marina di Ravenna	Small	Sepia_officinalis	466.2
173	Marina di Ravenna	Small	Sepia_officinalis	377.4
173	Marina di Ravenna	Small	Sepia_officinalis	588.3
173	Marina di Ravenna	Small	Sepia_officinalis	310.8
173	Marina di Ravenna	Small	Sepia_officinalis	788.1
173	Marina di Ravenna	Small	Sepia_officinalis	310.8
173	Marina di Ravenna	Small	Sepia_officinalis	321.9
173	Marina di Ravenna	Small	Sepia_officinalis	288.6
175	Marina di Ravenna	Large	Sepia_officinalis	474.525
175	Marina di Ravenna	Large	Sepia_officinalis	795.037
175	Marina di Ravenna	Large	Sepia_officinalis	820.013
175	Marina di Ravenna	Large	Sepia_officinalis	616.05
175	Marina di Ravenna	Large	Sepia_officinalis	183.15
175	Marina di Ravenna	Large	Sepia_officinalis	1606.72
175	Marina di Ravenna	Large	Sepia_officinalis	753.412
175	Marina di Ravenna	Large	Sepia_officinalis	187.312
175	Marina di Ravenna	Large	Sepia_officinalis	782.55
175	Marina di Ravenna	Large	Sepia_officinalis	2403.43
175	Marina di Ravenna	Large	Sepia_officinalis	953.212
175	Marina di Ravenna	Large	Sepia_officinalis	1877.29
175	Marina di Ravenna	Large	Sepia_officinalis	499.5
176	Marina di Ravenna	Small	Sepia_officinalis	91.575
176	Marina di Ravenna	Small	Sciaena_umbra	166.5
176	Marina di Ravenna	Small	Sepia_officinalis	1559.27
176	Marina di Ravenna	Small	Sepia_officinalis	170.662
176	Marina di Ravenna	Small	Sepia_officinalis	1128.04
176	Marina di Ravenna	Small	Sepia_officinalis	391.275
176	Marina di Ravenna	Small	Sepia_officinalis	1261.24
176	Marina di Ravenna	Small	Sciaena_umbra	3534.79
178	Marina di Ravenna	Large	Sepia_officinalis	187.312
178	Marina di Ravenna	Large	Diplodus_annularis	195.637
178	Marina di Ravenna	Large	Sepia_officinalis	699.3
179	Marina di Ravenna	Small	Sepia_officinalis	337.162
179	Marina di Ravenna	Small	Sepia_officinalis	911.587
179	Marina di Ravenna	Small	Sepia_officinalis	828.337
179	Marina di Ravenna	Small	Sepia_officinalis	624.375
179	Marina di Ravenna	Small	Sepia_officinalis	353.812
179	Marina di Ravenna	Small	Sepia_officinalis	399.6
179	Marina di Ravenna	Small	Sepia_officinalis	266.4
181	Marina di Ravenna	Large	Sepia_officinalis	1581.75
181	Marina di Ravenna	Large	Sciaena_umbra	158.175
182	Marina di Ravenna	Small	Sepia_officinalis	1573.42
182	Marina di Ravenna	Small	Diplodus_annularis	126.54
184	Marina di Ravenna	Large	Diplodus_annularis	133.2
184	Marina di Ravenna	Large	Sciaena_umbra	1259.85
184	Marina di Ravenna	Large	Sepia_officinalis	532.8
184	Marina di Ravenna	Large	Sepia_officinalis	1010.1
184	Marina di Ravenna	Large	Diplodus_annularis	122.1
184	Marina di Ravenna	Large	Diplodus_annularis	410.7
184	Marina di Ravenna	Large	Sepia_officinalis	1221
184	Marina di Ravenna	Large	Oblada_melanura	199.8
185	Marina di Ravenna	Small	Sciaena_umbra	366.3
185	Marina di Ravenna	Small	Sepia_officinalis	277.5
185	Marina di Ravenna	Small	Diplodus_annularis	284.16
185	Marina di Ravenna	Small	Sepia_officinalis	244.2
185	Marina di Ravenna	Small	Sepia_officinalis	222
187	Marina di Ravenna	Large	Sepia_officinalis	69.93
187	Marina di Ravenna	Large	Sciaena_umbra	6308.35
187	Marina di Ravenna	Large	Diplodus_annularis	735.93
187	Marina di Ravenna	Large	Mullus_surmuletus	89.91
187	Marina di Ravenna	Large	Sciaena_umbra	1210.12
187	Marina di Ravenna	Large	Diplodus_annularis	116.55
187	Marina di Ravenna	Large	Diplodus_annularis	283.05
187	Marina di Ravenna	Large	Diplodus_vulgaris	26.64
187	Marina di Ravenna	Large	Diplodus_annularis	792.54
187	Marina di Ravenna	Large	Diplodus_annularis	422.91
187	Marina di Ravenna	Large	Sciaena_umbra	662.67
188	Marina di Ravenna	Small	Diplodus_annularis	53.28
188	Marina di Ravenna	Small	Diplodus_annularis	39.96
190	Marina di Ravenna	Large	Diplodus_vulgaris	54.1125
190	Marina di Ravenna	Large	Diplodus_annularis	66.6
190	Marina di Ravenna	Large	Sepia_officinalis	399.6
190	Marina di Ravenna	Large	Merlangius_merlangus	191.475
190	Marina di Ravenna	Large	Diplodus_annularis	112.388
190	Marina di Ravenna	Large	Sepia_officinalis	620.212
190	Marina di Ravenna	Large	Sepia_officinalis	299.7
190	Marina di Ravenna	Large	Diplodus_annularis	187.312
190	Marina di Ravenna	Large	Mugil_cephalus	216.45
190	Marina di Ravenna	Large	Sepia_officinalis	174.825
190	Marina di Ravenna	Large	Diplodus_annularis	928.237
190	Marina di Ravenna	Large	Sepia_officinalis	174.825
190	Marina di Ravenna	Large	Sciaena_umbra	1336.16
190	Marina di Ravenna	Large	Sepia_officinalis	154.012
190	Marina di Ravenna	Large	Sepia_officinalis	1806.53
190	Marina di Ravenna	Large	Sepia_officinalis	536.962
191	Marina di Ravenna	Small	Sepia_officinalis	357.975
191	Marina di Ravenna	Small	Sciaena_umbra	208.125
191	Marina di Ravenna	Small	Sepia_officinalis	316.35
191	Marina di Ravenna	Small	Solea_solea	99.9
191	Marina di Ravenna	Small	Sepia_officinalis	191.475
191	Marina di Ravenna	Small	Sciaena_umbra	166.5
191	Marina di Ravenna	Small	Sciaena_umbra	333
191	Marina di Ravenna	Small	Diplodus_annularis	228.938
191	Marina di Ravenna	Small	Sepia_officinalis	178.987
191	Marina di Ravenna	Small	Diplodus_annularis	108.225
191	Marina di Ravenna	Small	Sciaena_umbra	1406.92
191	Marina di Ravenna	Small	Sepia_officinalis	1756.58
191	Marina di Ravenna	Small	Sepia_officinalis	582.75
191	Marina di Ravenna	Small	Sepia_officinalis	632.7
191	Marina di Ravenna	Small	Sepia_officinalis	374.625
191	Marina di Ravenna	Small	Sepia_officinalis	815.85
191	Marina di Ravenna	Small	Sepia_officinalis	212.287
191	Marina di Ravenna	Small	Sepia_officinalis	487.012
193	Marina di Ravenna	Large	Sciaena_umbra	310.8
193	Marina di Ravenna	Large	Sepia_officinalis	366.3
193	Marina di Ravenna	Large	Sciaena_umbra	244.2
193	Marina di Ravenna	Large	Sepia_officinalis	205.35
193	Marina di Ravenna	Large	Sciaena_umbra	255.3
193	Marina di Ravenna	Large	Sciaena_umbra	532.8
193	Marina di Ravenna	Large	Sepia_officinalis	849.15
193	Marina di Ravenna	Large	Sepia_officinalis	793.65
193	Marina di Ravenna	Large	Sepia_officinalis	1282.05
193	Marina di Ravenna	Large	Diplodus_annularis	560.55
194	Marina di Ravenna	Small	Sepia_officinalis	757.02
194	Marina di Ravenna	Small	Sciaena_umbra	742.59
194	Marina di Ravenna	Small	Diplodus_annularis	72.15
194	Marina di Ravenna	Small	Sepia_officinalis	949.05
196	Marina di Ravenna	Large	Diplodus_annularis	139.86
196	Marina di Ravenna	Large	Sepia_officinalis	532.8
196	Marina di Ravenna	Large	Diplodus_annularis	689.31
196	Marina di Ravenna	Large	Sciaena_umbra	179.82
196	Marina di Ravenna	Large	Sciaena_umbra	446.22
197	Marina di Ravenna	Small	Lithognathus_mormyrus	93.24
197	Marina di Ravenna	Small	Sepia_officinalis	679.32
197	Marina di Ravenna	Small	Sepia_officinalis	193.806
197	Marina di Ravenna	Small	Sepia_officinalis	206.46
199	Marina di Ravenna	Large	Diplodus_annularis	432.9
199	Marina di Ravenna	Large	Sciaena_umbra	530.025
199	Marina di Ravenna	Large	Sciaena_umbra	394.05
199	Marina di Ravenna	Large	Diplodus_annularis	233.1
199	Marina di Ravenna	Large	Diplodus_annularis	263.625
199	Marina di Ravenna	Large	Sepia_officinalis	113.775
199	Marina di Ravenna	Large	Sciaena_umbra	366.3
200	Marina di Ravenna	Small	Sciaena_umbra	471.75
200	Marina di Ravenna	Small	Diplodus_annularis	477.3
200	Marina di Ravenna	Small	Sepia_officinalis	341.325
200	Marina di Ravenna	Small	Diplodus_annularis	540.015
202	Marina di Ravenna	Large	Conger_conger	4218
202	Marina di Ravenna	Large	Sciaena_umbra	11288.7
202	Marina di Ravenna	Large	Diplodus_annularis	116.55
202	Marina di Ravenna	Large	Sciaena_umbra	1805.97
202	Marina di Ravenna	Large	Sciaena_umbra	5788.65
202	Marina di Ravenna	Large	Sciaena_umbra	2708.4
202	Marina di Ravenna	Large	Sciaena_umbra	9146.4
203	Marina di Ravenna	Small	Lithognathus_mormyrus	249.75
203	Marina di Ravenna	Small	Diplodus_annularis	321.9
203	Marina di Ravenna	Small	Sciaena_umbra	1110
203	Marina di Ravenna	Small	Sepia_officinalis	1276.5
205	Marina di Ravenna	Large	Diplodus_vulgaris	48.285
205	Marina di Ravenna	Large	Boops_boops	113.775
205	Marina di Ravenna	Large	Sepia_officinalis	163.725
205	Marina di Ravenna	Large	Diplodus_annularis	170.385
206	Marina di Ravenna	Small	Sepia_officinalis	172.05
206	Marina di Ravenna	Small	Mugil_cephalus	256.965
206	Marina di Ravenna	Small	Sepia_officinalis	166.5
206	Marina di Ravenna	Small	Mullus_surmuletus	141.525

## Sheet: Pots Catch Comparison
IdCala	Area	Gear	TL	Nstd	GenSpec
60	Senigallia	Large	12.5	6.66	Sepia_officinalis
60	Senigallia	Large	12.5	6.66	Diplodus_sp
60	Senigallia	Large	13.5	6.66	Diplodus_sp
60	Senigallia	Large	15	6.66	Diplodus_sp
60	Senigallia	Large	15.5	13.32	Diplodus_sp
60	Senigallia	Large	16.5	13.32	Diplodus_sp
61	Senigallia	Small	13	14.0211	Diplodus_sp
61	Senigallia	Small	13.5	3.50526	Diplodus_sp
61	Senigallia	Small	14	3.50526	Diplodus_sp
61	Senigallia	Small	14.5	7.01053	Diplodus_sp
61	Senigallia	Small	15	3.50526	Diplodus_sp
61	Senigallia	Small	15.5	3.50526	Diplodus_sp
61	Senigallia	Small	13.5	3.50526	Gobius_niger
61	Senigallia	Small	12.5	3.50526	Diplodus_sp
61	Senigallia	Small	14	3.50526	Diplodus_sp
61	Senigallia	Small	16	3.50526	Diplodus_sp
61	Senigallia	Small	16.5	3.50526	Diplodus_sp
61	Senigallia	Small	13.5	3.50526	Diplodus_sp
61	Senigallia	Small	12.5	3.50526	Diplodus_sp
61	Senigallia	Small	14	7.01053	Diplodus_sp
61	Senigallia	Small	15	3.50526	Diplodus_sp
61	Senigallia	Small	15.5	7.01053	Diplodus_sp
61	Senigallia	Small	16.5	7.01053	Diplodus_sp
61	Senigallia	Small	16	3.50526	Sepia_officinalis
65	Senigallia	Small	12.5	6.66	Sepia_officinalis
65	Senigallia	Small	14.5	3.33	Sepia_officinalis
65	Senigallia	Small	15	3.33	Sepia_officinalis
65	Senigallia	Small	12.5	3.33	Sepia_officinalis
65	Senigallia	Small	14	3.33	Sepia_officinalis
65	Senigallia	Small	18.5	3.33	Sepia_officinalis
65	Senigallia	Small	13.5	3.33	Gobius_niger
65	Senigallia	Small	14	3.33	Gobius_niger
65	Senigallia	Small	13	3.33	Gobius_niger
65	Senigallia	Small	15	3.33	Gobius_niger
65	Senigallia	Small	14.5	3.33	Diplodus_sp
65	Senigallia	Small	16	3.33	Diplodus_sp
65	Senigallia	Small	13	3.33	Gobius_niger
65	Senigallia	Small	13	3.33	Diplodus_sp
65	Senigallia	Small	13.5	6.66	Diplodus_sp
65	Senigallia	Small	14.5	3.33	Diplodus_sp
65	Senigallia	Small	15.5	13.32	Diplodus_sp
65	Senigallia	Small	16.5	3.33	Diplodus_sp
65	Senigallia	Small	18	3.33	Diplodus_sp
68	Senigallia	Large	18	6.66	Diplodus_sp
70	Senigallia	Small	13	3.33	Sepia_officinalis
70	Senigallia	Small	13	3.33	Sepia_officinalis
70	Senigallia	Small	14	3.33	Sepia_officinalis
70	Senigallia	Small	14.5	3.33	Sepia_officinalis
70	Senigallia	Small	15	6.66	Sepia_officinalis
70	Senigallia	Small	13.5	3.33	Sepia_officinalis
70	Senigallia	Small	14	3.33	Sepia_officinalis
70	Senigallia	Small	17	3.33	Sepia_officinalis
70	Senigallia	Small	16	3.33	Sepia_officinalis
70	Senigallia	Small	11.5	3.33	Diplodus_sp
70	Senigallia	Small	13	3.33	Diplodus_sp
70	Senigallia	Small	14	6.66	Diplodus_sp
70	Senigallia	Small	16	3.33	Diplodus_sp
70	Senigallia	Small	16.5	3.33	Diplodus_sp
70	Senigallia	Small	18	3.33	Diplodus_sp
70	Senigallia	Small	9	3.33	Diplodus_sp
70	Senigallia	Small	15.5	3.33	Diplodus_sp
70	Senigallia	Small	13	3.33	Diplodus_sp
70	Senigallia	Small	13.5	3.33	Diplodus_sp
70	Senigallia	Small	15	3.33	Gobius_niger
70	Senigallia	Small	13	3.33	Diplodus_sp
70	Senigallia	Small	14.5	3.33	Diplodus_sp
70	Senigallia	Small	15	3.33	Diplodus_sp
70	Senigallia	Small	15.5	3.33	Diplodus_sp
70	Senigallia	Small	17.5	6.66	Diplodus_sp
70	Senigallia	Small	19	3.33	Diplodus_sp
70	Senigallia	Small	11	3.33	Diplodus_sp
70	Senigallia	Small	12.5	3.33	Diplodus_sp
70	Senigallia	Small	14	6.66	Diplodus_sp
70	Senigallia	Small	16	3.33	Diplodus_sp
70	Senigallia	Small	16.5	3.33	Diplodus_sp
70	Senigallia	Small	17	3.33	Diplodus_sp
70	Senigallia	Small	18.5	3.33	Diplodus_sp
70	Senigallia	Small	12.5	3.33	Diplodus_sp
70	Senigallia	Small	16	3.33	Diplodus_sp
70	Senigallia	Small	11.5	3.33	Gobius_niger
74	Senigallia	Small	13	3.33	Diplodus_sp
74	Senigallia	Small	13.5	3.33	Gobius_niger
74	Senigallia	Small	12	3.33	Sepia_officinalis
74	Senigallia	Small	78	3.33	Homarus_gammarus
74	Senigallia	Small	11	3.33	Sepia_officinalis
74	Senigallia	Small	13.5	6.66	Sepia_officinalis
74	Senigallia	Small	14.5	3.33	Sepia_officinalis
78	Senigallia	Large	13.5	7.4	Diplodus_sp
78	Senigallia	Large	15.5	7.4	Diplodus_sp
79	Senigallia	Small	10	3.33	Sepia_officinalis
79	Senigallia	Small	12	3.33	Sepia_officinalis
79	Senigallia	Small	14.5	3.33	Sepia_officinalis
79	Senigallia	Small	12	3.33	Sepia_officinalis
79	Senigallia	Small	14	3.33	Sepia_officinalis
79	Senigallia	Small	15.5	3.33	Diplodus_sp
79	Senigallia	Small	12	3.33	Diplodus_sp
79	Senigallia	Small	13	3.33	Diplodus_sp
79	Senigallia	Small	14	3.33	Diplodus_sp
79	Senigallia	Small	17	3.33	Diplodus_sp
80	Senigallia	Large	12	6.66	Sepia_officinalis
80	Senigallia	Large	14	6.66	Gobius_niger
82	Senigallia	Small	13	6.66	Diplodus_sp
82	Senigallia	Small	12	3.33	Diplodus_sp
82	Senigallia	Small	15.5	3.33	Diplodus_sp
82	Senigallia	Small	13	3.33	Diplodus_sp
82	Senigallia	Small	13.5	3.33	Diplodus_sp
82	Senigallia	Small	12	3.33	Diplodus_sp
82	Senigallia	Small	14	3.33	Sepia_officinalis
82	Senigallia	Small	14	3.33	Diplodus_sp
82	Senigallia	Small	13	3.33	Diplodus_sp
82	Senigallia	Small	15	6.66	Diplodus_sp
82	Senigallia	Small	16	3.33	Diplodus_sp
82	Senigallia	Small	15	3.33	Diplodus_sp
82	Senigallia	Small	11.5	3.33	Sepia_officinalis
82	Senigallia	Small	12.5	3.33	Sepia_officinalis
82	Senigallia	Small	14.5	3.33	Sepia_officinalis
82	Senigallia	Small	15	3.33	Diplodus_sp
82	Senigallia	Small	14	3.33	Sepia_officinalis
82	Senigallia	Small	15	3.33	Sepia_officinalis
82	Senigallia	Small	17	3.33	Sepia_officinalis
87	Senigallia	Small	14.5	3.33	Diplodus_sp
87	Senigallia	Small	15	3.33	Diplodus_sp
87	Senigallia	Small	11	3.33	Sepia_officinalis
87	Senigallia	Small	11.5	3.33	Sepia_officinalis
87	Senigallia	Small	18.5	3.33	Diplodus_sp
87	Senigallia	Small	12	3.33	Diplodus_sp
87	Senigallia	Small	18.5	3.33	Lithognathus_mormyrus
87	Senigallia	Small	13	3.33	Diplodus_sp
87	Senigallia	Small	15.5	3.33	Diplodus_sp
87	Senigallia	Small	17	3.33	Diplodus_sp
87	Senigallia	Small	18	3.33	Diplodus_sp
87	Senigallia	Small	47	3.33	Maja_crispata
87	Senigallia	Small	13	3.33	Diplodus_sp
87	Senigallia	Small	13.5	6.66	Diplodus_sp
87	Senigallia	Small	15	3.33	Diplodus_sp
87	Senigallia	Small	16	3.33	Diplodus_sp
87	Senigallia	Small	17	3.33	Diplodus_sp
87	Senigallia	Small	12	3.33	Sepia_officinalis
87	Senigallia	Small	10.5	3.33	Sepia_officinalis
87	Senigallia	Small	11.5	3.33	Sepia_officinalis
87	Senigallia	Small	12	3.33	Diplodus_sp
87	Senigallia	Small	13.5	3.33	Gobius_niger
87	Senigallia	Small	14	6.66	Gobius_niger
89	Senigallia	Large	23.5	6.66	Lithognathus_mormyrus
89	Senigallia	Large	14.5	6.66	Diplodus_sp
89	Senigallia	Large	17	6.66	Diplodus_sp
89	Senigallia	Large	14.5	6.66	Diplodus_sp
89	Senigallia	Large	21	6.66	Lithognathus_mormyrus
89	Senigallia	Large	12	6.66	Diplodus_sp
89	Senigallia	Large	14.5	6.66	Diplodus_sp
89	Senigallia	Large	16	6.66	Diplodus_sp
89	Senigallia	Large	17	6.66	Diplodus_sp
89	Senigallia	Large	22.5	6.66	Lithognathus_mormyrus
89	Senigallia	Large	12.5	6.66	Sepia_officinalis
89	Senigallia	Large	14	6.66	Sepia_officinalis
89	Senigallia	Large	15.5	6.66	Sepia_officinalis
93	Senigallia	Large	15	7.4	Diplodus_sp
93	Senigallia	Large	17	7.4	Diplodus_sp
93	Senigallia	Large	20	7.4	Lithognathus_mormyrus
93	Senigallia	Large	14	7.4	Sepia_officinalis
93	Senigallia	Large	19.5	7.4	Lithognathus_mormyrus
93	Senigallia	Large	15.5	7.4	Diplodus_sp
93	Senigallia	Large	19	7.4	Diplodus_sp
94	Senigallia	Small	13	3.33	Diplodus_sp
94	Senigallia	Small	23.5	3.33	Lithognathus_mormyrus
94	Senigallia	Small	13	9.99	Sepia_officinalis
94	Senigallia	Small	14	3.33	Diplodus_sp
94	Senigallia	Small	14.5	3.33	Diplodus_sp
94	Senigallia	Small	16	3.33	Diplodus_sp
94	Senigallia	Small	17.5	3.33	Diplodus_sp
94	Senigallia	Small	18.5	3.33	Diplodus_sp
94	Senigallia	Small	11	3.33	Sepia_officinalis
94	Senigallia	Small	11.5	6.66	Sepia_officinalis
94	Senigallia	Small	12.5	3.33	Sepia_officinalis
94	Senigallia	Small	14.5	3.33	Sepia_officinalis
94	Senigallia	Small	16.5	3.33	Sepia_officinalis
94	Senigallia	Small	12	3.33	Sepia_officinalis
94	Senigallia	Small	14	3.33	Sepia_officinalis
94	Senigallia	Small	10	3.33	Sepia_officinalis
94	Senigallia	Small	11	3.33	Sepia_officinalis
94	Senigallia	Small	9.5	3.33	Sepia_officinalis
94	Senigallia	Small	13	3.33	Sepia_officinalis
98	Senigallia	Small	17	3.50526	Lithognathus_mormyrus
98	Senigallia	Small	19	3.50526	Lithognathus_mormyrus
98	Senigallia	Small	12	3.50526	Sepia_officinalis
98	Senigallia	Small	12.5	3.50526	Sepia_officinalis
98	Senigallia	Small	17	3.50526	Sepia_officinalis
98	Senigallia	Small	21	3.50526	Lithognathus_mormyrus
98	Senigallia	Small	11	3.50526	Diplodus_sp
98	Senigallia	Small	11.5	3.50526	Diplodus_sp
98	Senigallia	Small	13	7.01053	Diplodus_sp
98	Senigallia	Small	15	3.50526	Diplodus_sp
98	Senigallia	Small	16	7.01053	Diplodus_sp
98	Senigallia	Small	13	3.50526	Sepia_officinalis
98	Senigallia	Small	14	3.50526	Sepia_officinalis
98	Senigallia	Small	12.5	3.50526	Diplodus_sp
98	Senigallia	Small	12.5	3.50526	Diplodus_sp
98	Senigallia	Small	13.5	3.50526	Diplodus_sp
98	Senigallia	Small	13	3.50526	Diplodus_sp
98	Senigallia	Small	15.5	3.50526	Diplodus_sp
98	Senigallia	Small	18.5	3.50526	Diplodus_sp
98	Senigallia	Small	13	3.50526	Sepia_officinalis
98	Senigallia	Small	16	3.50526	Sepia_officinalis
98	Senigallia	Small	17	3.50526	Sepia_officinalis
98	Senigallia	Small	14.5	3.50526	Diplodus_sp
98	Senigallia	Small	19	3.50526	Umbrina_cirrosa
98	Senigallia	Small	19	3.50526	Lithognathus_mormyrus
98	Senigallia	Small	15.5	3.50526	Sepia_officinalis
102	Senigallia	Large	19	6.66	Lithognathus_mormyrus
102	Senigallia	Large	19.5	6.66	Lithognathus_mormyrus
102	Senigallia	Large	20	6.66	Lithognathus_mormyrus
102	Senigallia	Large	21	6.66	Lithognathus_mormyrus
102	Senigallia	Large	21.5	6.66	Lithognathus_mormyrus
102	Senigallia	Large	17	6.66	Diplodus_sp
102	Senigallia	Large	12.5	6.66	Sepia_officinalis
102	Senigallia	Large	10	6.66	Sepia_officinalis
102	Senigallia	Large	12	6.66	Sepia_officinalis
102	Senigallia	Large	13	6.66	Sepia_officinalis
102	Senigallia	Large	14	6.66	Sepia_officinalis
102	Senigallia	Large	17	6.66	Sepia_officinalis
102	Senigallia	Large	23.5	6.66	Lithognathus_mormyrus
102	Senigallia	Large	24	13.32	Lithognathus_mormyrus
102	Senigallia	Large	13.5	6.66	Sepia_officinalis
102	Senigallia	Large	14	6.66	Sepia_officinalis
102	Senigallia	Large	10.5	6.66	Sepia_officinalis
103	Senigallia	Small	16	3.33	Diplodus_sp
103	Senigallia	Small	12	3.33	Sepia_officinalis
103	Senigallia	Small	14	3.33	Sepia_officinalis
103	Senigallia	Small	22	3.33	Lithognathus_mormyrus
103	Senigallia	Small	26.5	3.33	Trachurus_spp
103	Senigallia	Small	20.5	3.33	Lithognathus_mormyrus
103	Senigallia	Small	21	3.33	Lithognathus_mormyrus
103	Senigallia	Small	22	3.33	Lithognathus_mormyrus
103	Senigallia	Small	23.5	3.33	Lithognathus_mormyrus
103	Senigallia	Small	17.5	3.33	Lithognathus_mormyrus
103	Senigallia	Small	19	3.33	Lithognathus_mormyrus
103	Senigallia	Small	21	3.33	Lithognathus_mormyrus
103	Senigallia	Small	24	3.33	Lithognathus_mormyrus
103	Senigallia	Small	11	3.33	Sepia_officinalis
103	Senigallia	Small	12.5	3.33	Sepia_officinalis
103	Senigallia	Small	14	3.33	Sepia_officinalis
105	Portonovo	Small	12	3.33	Sepia_officinalis
105	Portonovo	Small	12.5	3.33	Sepia_officinalis
105	Portonovo	Small	13	3.33	Sepia_officinalis
105	Portonovo	Small	13.5	3.33	Sepia_officinalis
105	Portonovo	Small	14	3.33	Sepia_officinalis
105	Portonovo	Small	15	3.33	Sepia_officinalis
105	Portonovo	Small	15.5	3.33	Sepia_officinalis
105	Portonovo	Small	16.5	3.33	Sepia_officinalis
105	Portonovo	Small	17	3.33	Sepia_officinalis
105	Portonovo	Small	18.5	3.33	Sepia_officinalis
105	Portonovo	Small	19	3.33	Scorpaena_sp
106	Portonovo	Small	12	3.33	Sepia_officinalis
106	Portonovo	Small	12	3.33	Sepia_officinalis
106	Portonovo	Small	58	3.33	Melicertus_kerathurus
106	Portonovo	Small	20	3.33	Solea_solea
106	Portonovo	Small	19.5	3.33	Solea_solea
108	Portonovo	Small	11	3.33	Sepia_officinalis
108	Portonovo	Small	15	3.33	Sepia_officinalis
108	Portonovo	Small	22	3.33	Lithognathus_mormyrus
108	Portonovo	Small	15.5	3.33	Sepia_officinalis
108	Portonovo	Small	13	3.33	Sepia_officinalis
108	Portonovo	Small	13	3.33	Sepia_officinalis
108	Portonovo	Small	12	3.33	Sepia_officinalis
108	Portonovo	Small	14	3.33	Sepia_officinalis
108	Portonovo	Small	15	6.66	Sepia_officinalis
108	Portonovo	Small	10	3.33	Sepia_officinalis
108	Portonovo	Small	12.5	3.33	Sepia_officinalis
108	Portonovo	Small	15.5	3.33	Sepia_officinalis
108	Portonovo	Small	14	3.33	Sepia_officinalis
108	Portonovo	Small	20.5	3.33	Sciaena_umbra
108	Portonovo	Small	11	3.33	Sepia_officinalis
108	Portonovo	Small	12	3.33	Sepia_officinalis
108	Portonovo	Small	13	6.66	Sepia_officinalis
108	Portonovo	Small	13.5	3.33	Sepia_officinalis
108	Portonovo	Small	16.5	3.33	Sepia_officinalis
108	Portonovo	Small	11.5	3.33	Sepia_officinalis
108	Portonovo	Small	14	3.33	Sepia_officinalis
108	Portonovo	Small	18.5	3.33	Sepia_officinalis
108	Portonovo	Small	12.5	3.33	Sepia_officinalis
108	Portonovo	Small	13	6.66	Sepia_officinalis
108	Portonovo	Small	14.5	3.33	Sepia_officinalis
110	Portonovo	Small	12	3.33	Sepia_officinalis
110	Portonovo	Small	12.5	3.33	Sepia_officinalis
110	Portonovo	Small	10	3.33	Sepia_officinalis
110	Portonovo	Small	10.5	3.33	Sepia_officinalis
110	Portonovo	Small	10.5	3.33	Sepia_officinalis
110	Portonovo	Small	11	3.33	Sepia_officinalis
113	Portonovo	Small	9	3.33	Sepia_officinalis
113	Portonovo	Small	10	3.33	Sepia_officinalis
113	Portonovo	Small	9.5	3.33	Sepia_officinalis
113	Portonovo	Small	10.5	3.33	Sepia_officinalis
113	Portonovo	Small	9	3.33	Sepia_officinalis
113	Portonovo	Small	12.5	3.33	Sepia_officinalis
113	Portonovo	Small	11	3.33	Sepia_officinalis
113	Portonovo	Small	10	3.33	Sepia_officinalis
115	Portonovo	Small	13	3.33	Sepia_officinalis
115	Portonovo	Small	11	3.33	Sepia_officinalis
115	Portonovo	Small	14.5	3.33	Sepia_officinalis
115	Portonovo	Small	11	3.33	Sepia_officinalis
115	Portonovo	Small	13	3.33	Sepia_officinalis
115	Portonovo	Small	9	3.33	Sepia_officinalis
115	Portonovo	Small	18	3.33	Sepia_officinalis
117	Portonovo	Small	9.5	3.33	Sepia_officinalis
117	Portonovo	Small	10	3.33	Sepia_officinalis
117	Portonovo	Small	11	3.33	Sepia_officinalis
117	Portonovo	Small	12.5	3.33	Sepia_officinalis
117	Portonovo	Small	13.5	3.33	Sepia_officinalis
117	Portonovo	Small	10	3.33	Sepia_officinalis
117	Portonovo	Small	11.5	3.33	Sepia_officinalis
117	Portonovo	Small	14.5	3.33	Sepia_officinalis
117	Portonovo	Small	9	3.33	Sepia_officinalis
117	Portonovo	Small	9.5	3.33	Sepia_officinalis
117	Portonovo	Small	13.5	3.33	Sepia_officinalis
117	Portonovo	Small	17	3.33	Lithognathus_mormyrus
117	Portonovo	Small	18.5	3.33	Lithognathus_mormyrus
117	Portonovo	Small	20.5	3.33	Lithognathus_mormyrus
117	Portonovo	Small	21.5	6.66	Lithognathus_mormyrus
117	Portonovo	Small	18	3.33	Lithognathus_mormyrus
117	Portonovo	Small	18.5	3.33	Lithognathus_mormyrus
117	Portonovo	Small	19	6.66	Lithognathus_mormyrus
117	Portonovo	Small	19.5	3.33	Lithognathus_mormyrus
117	Portonovo	Small	22	9.99	Lithognathus_mormyrus
117	Portonovo	Small	24.5	3.33	Lithognathus_mormyrus
117	Portonovo	Small	17	3.33	Lithognathus_mormyrus
117	Portonovo	Small	19	9.99	Lithognathus_mormyrus
117	Portonovo	Small	21	3.33	Lithognathus_mormyrus
117	Portonovo	Small	14	3.33	Scorpaena_sp
117	Portonovo	Small	17	3.33	Lithognathus_mormyrus
117	Portonovo	Small	18	3.33	Lithognathus_mormyrus
117	Portonovo	Small	23	3.33	Lithognathus_mormyrus
117	Portonovo	Small	20	3.33	Lithognathus_mormyrus
117	Portonovo	Small	23	3.33	Lithognathus_mormyrus
118	Portonovo	Small	19	3.33	Lithognathus_mormyrus
118	Portonovo	Small	19.5	3.33	Lithognathus_mormyrus
118	Portonovo	Small	21	3.33	Lithognathus_mormyrus
118	Portonovo	Small	22	3.33	Lithognathus_mormyrus
118	Portonovo	Small	18.5	3.33	Sciaena_umbra
118	Portonovo	Small	10	3.33	Sepia_officinalis
118	Portonovo	Small	11	3.33	Sepia_officinalis
118	Portonovo	Small	15	3.33	Sepia_officinalis
121	Portonovo	Small	19	6.66	Lithognathus_mormyrus
121	Portonovo	Small	21	3.33	Lithognathus_mormyrus
121	Portonovo	Small	9.5	3.33	Sepia_officinalis
121	Portonovo	Small	13	3.33	Sepia_officinalis
121	Portonovo	Small	13.5	3.33	Sepia_officinalis
121	Portonovo	Small	12	3.33	Sepia_officinalis
121	Portonovo	Small	15	3.33	Sepia_officinalis
121	Portonovo	Small	76.5	3.33	Dentex_dentex
121	Portonovo	Small	22	3.33	Lithognathus_mormyrus
121	Portonovo	Small	19.5	3.33	Lithognathus_mormyrus
121	Portonovo	Small	20	3.33	Lithognathus_mormyrus
121	Portonovo	Small	15	3.33	Sepia_officinalis
123	Portonovo	Small	11	3.33	Sepia_officinalis
123	Portonovo	Small	12	3.33	Sepia_officinalis
123	Portonovo	Small	13	3.33	Sepia_officinalis
123	Portonovo	Small	11.5	3.33	Sepia_officinalis
123	Portonovo	Small	12.5	3.33	Sepia_officinalis
123	Portonovo	Small	11	3.33	Sepia_officinalis
123	Portonovo	Small	13	3.33	Sepia_officinalis
123	Portonovo	Small	9	3.33	Sepia_officinalis
123	Portonovo	Small	10	3.33	Sepia_officinalis
133	Portonovo	Small	10.5	3.33	Sepia_officinalis
133	Portonovo	Small	11	3.33	Sepia_officinalis
133	Portonovo	Small	12	3.33	Sepia_officinalis
133	Portonovo	Small	10	3.33	Sepia_officinalis
133	Portonovo	Small	14	3.33	Sepia_officinalis
133	Portonovo	Small	10	3.33	Sepia_officinalis
133	Portonovo	Small	10	3.33	Sepia_officinalis
135	Portonovo	Small	16	3.33	Sparus_aurata
148	Marina di Ravenna	Small	13.5	3.33	Sepia_officinalis
148	Marina di Ravenna	Small	14	3.33	Sepia_officinalis
148	Marina di Ravenna	Small	16.5	3.33	Sepia_officinalis
149	Marina di Ravenna	Large	12	3.33	Sepia_officinalis
149	Marina di Ravenna	Large	13	3.33	Sepia_officinalis
149	Marina di Ravenna	Large	12	3.33	Sepia_officinalis
149	Marina di Ravenna	Large	13	3.33	Sepia_officinalis
149	Marina di Ravenna	Large	19	3.33	Sepia_officinalis
149	Marina di Ravenna	Large	13	3.33	Sepia_officinalis
149	Marina di Ravenna	Large	15	3.33	Sepia_officinalis
149	Marina di Ravenna	Large	11	3.33	Sepia_officinalis
149	Marina di Ravenna	Large	11.5	3.33	Sepia_officinalis
149	Marina di Ravenna	Large	15	3.33	Sepia_officinalis
151	Marina di Ravenna	Small	15	3.33	Sepia_officinalis
151	Marina di Ravenna	Small	15.5	3.33	Sepia_officinalis
151	Marina di Ravenna	Small	13	3.33	Sepia_officinalis
151	Marina di Ravenna	Small	15.5	3.33	Sepia_officinalis
151	Marina di Ravenna	Small	16	3.33	Sepia_officinalis
151	Marina di Ravenna	Small	21.5	3.33	Sepia_officinalis
151	Marina di Ravenna	Small	14.5	3.33	Sepia_officinalis
151	Marina di Ravenna	Small	16	3.33	Sepia_officinalis
151	Marina di Ravenna	Small	11.5	3.33	Sepia_officinalis
151	Marina di Ravenna	Small	12	3.33	Sepia_officinalis
151	Marina di Ravenna	Small	13	3.33	Sepia_officinalis
151	Marina di Ravenna	Small	16.5	9.99	Sepia_officinalis
151	Marina di Ravenna	Small	12	3.33	Sepia_officinalis
151	Marina di Ravenna	Small	13.5	3.33	Sepia_officinalis
151	Marina di Ravenna	Small	11	3.33	Sepia_officinalis
151	Marina di Ravenna	Small	14	3.33	Squilla_mantis
152	Marina di Ravenna	Large	17	3.33	Sepia_officinalis
152	Marina di Ravenna	Large	110	3.33	Conger_conger
152	Marina di Ravenna	Large	18	3.33	Sciaena_umbra
152	Marina di Ravenna	Large	15	3.33	Sepia_officinalis
152	Marina di Ravenna	Large	16	6.66	Sepia_officinalis
152	Marina di Ravenna	Large	16	3.33	Sciaena_umbra
152	Marina di Ravenna	Large	15	3.33	Sepia_officinalis
152	Marina di Ravenna	Large	17	3.33	Sepia_officinalis
152	Marina di Ravenna	Large	20	3.33	Sepia_officinalis
152	Marina di Ravenna	Large	21	3.33	Sepia_officinalis
152	Marina di Ravenna	Large	15.5	3.33	Sepia_officinalis
152	Marina di Ravenna	Large	16	3.33	Sepia_officinalis
152	Marina di Ravenna	Large	13	3.33	Sepia_officinalis
152	Marina di Ravenna	Large	15	3.33	Sepia_officinalis
152	Marina di Ravenna	Large	19	6.66	Sepia_officinalis
152	Marina di Ravenna	Large	15.5	3.33	Sepia_officinalis
152	Marina di Ravenna	Large	19	3.33	Sepia_officinalis
152	Marina di Ravenna	Large	13	3.33	Sepia_officinalis
152	Marina di Ravenna	Large	15	3.33	Sepia_officinalis
152	Marina di Ravenna	Large	20	3.33	Sepia_officinalis
152	Marina di Ravenna	Large	12	3.33	Sepia_officinalis
152	Marina di Ravenna	Large	15	3.33	Sepia_officinalis
152	Marina di Ravenna	Large	17	3.33	Sepia_officinalis
152	Marina di Ravenna	Large	18	3.33	Sepia_officinalis
152	Marina di Ravenna	Large	19.5	3.33	Sepia_officinalis
152	Marina di Ravenna	Large	12	3.33	Sepia_officinalis
152	Marina di Ravenna	Large	13	3.33	Sepia_officinalis
152	Marina di Ravenna	Large	14	3.33	Sepia_officinalis
152	Marina di Ravenna	Large	16.5	3.33	Sepia_officinalis
152	Marina di Ravenna	Large	11	3.33	Sepia_officinalis
152	Marina di Ravenna	Large	12	3.33	Sepia_officinalis
152	Marina di Ravenna	Large	12.5	3.33	Sepia_officinalis
152	Marina di Ravenna	Large	14	6.66	Sepia_officinalis
152	Marina di Ravenna	Large	15	3.33	Sepia_officinalis
152	Marina di Ravenna	Large	15.5	3.33	Sepia_officinalis
152	Marina di Ravenna	Large	17.5	3.33	Sepia_officinalis
152	Marina di Ravenna	Large	20	3.33	Sepia_officinalis
152	Marina di Ravenna	Large	15	3.33	Sepia_officinalis
152	Marina di Ravenna	Large	15.5	3.33	Sepia_officinalis
154	Marina di Ravenna	Small	28	3.33	Solea_solea
154	Marina di Ravenna	Small	15	3.33	Sepia_officinalis
154	Marina di Ravenna	Small	11	3.33	Gobius_paganellus
154	Marina di Ravenna	Small	14	3.33	Gobius_paganellus
154	Marina di Ravenna	Small	14	3.33	Gobius_paganellus
155	Marina di Ravenna	Large	15	3.33	Solea_solea
155	Marina di Ravenna	Large	15	3.33	Gobius_paganellus
155	Marina di Ravenna	Large	13	3.33	Chelidonichthys_lucernus
155	Marina di Ravenna	Large	16	3.33	Sepia_officinalis
155	Marina di Ravenna	Large	16	3.33	Sepia_officinalis
155	Marina di Ravenna	Large	13.5	3.33	Gobius_paganellus
157	Marina di Ravenna	Large	12	3.33	Sepia_officinalis
157	Marina di Ravenna	Large	12.5	3.33	Sepia_officinalis
157	Marina di Ravenna	Large	15	3.33	Sepia_officinalis
157	Marina di Ravenna	Large	17	3.33	Sepia_officinalis
157	Marina di Ravenna	Large	17.5	3.33	Sepia_officinalis
157	Marina di Ravenna	Large	13	3.33	Sepia_officinalis
157	Marina di Ravenna	Large	14	3.33	Sepia_officinalis
157	Marina di Ravenna	Large	13.5	3.33	Sepia_officinalis
157	Marina di Ravenna	Large	15.5	3.33	Sepia_officinalis
157	Marina di Ravenna	Large	12	3.33	Sepia_officinalis
157	Marina di Ravenna	Large	14.5	3.33	Sepia_officinalis
157	Marina di Ravenna	Large	13	3.33	Sepia_officinalis
157	Marina di Ravenna	Large	13.5	3.33	Sepia_officinalis
157	Marina di Ravenna	Large	14	6.66	Sepia_officinalis
157	Marina di Ravenna	Large	14.5	3.33	Sepia_officinalis
157	Marina di Ravenna	Large	16	3.33	Sepia_officinalis
157	Marina di Ravenna	Large	13	3.33	Sepia_officinalis
157	Marina di Ravenna	Large	140	3.33	Conger_conger
157	Marina di Ravenna	Large	12	3.33	Sepia_officinalis
157	Marina di Ravenna	Large	13	3.33	Sepia_officinalis
157	Marina di Ravenna	Large	14	3.33	Sepia_officinalis
157	Marina di Ravenna	Large	17	3.33	Sepia_officinalis
157	Marina di Ravenna	Large	14	3.33	Sepia_officinalis
157	Marina di Ravenna	Large	14.5	3.33	Sepia_officinalis
157	Marina di Ravenna	Large	16	6.66	Sepia_officinalis
157	Marina di Ravenna	Large	17	3.33	Sepia_officinalis
157	Marina di Ravenna	Large	13	3.33	Sepia_officinalis
157	Marina di Ravenna	Large	23	3.33	Sciaena_umbra
158	Marina di Ravenna	Small	14.5	3.33	Sepia_officinalis
158	Marina di Ravenna	Small	11	3.33	Sepia_officinalis
158	Marina di Ravenna	Small	14	3.33	Sepia_officinalis
158	Marina di Ravenna	Small	15	3.33	Sepia_officinalis
158	Marina di Ravenna	Small	16	3.33	Sepia_officinalis
158	Marina di Ravenna	Small	15	3.33	Sepia_officinalis
158	Marina di Ravenna	Small	12	3.33	Sepia_officinalis
158	Marina di Ravenna	Small	13	3.33	Sepia_officinalis
158	Marina di Ravenna	Small	14	6.66	Sepia_officinalis
158	Marina di Ravenna	Small	18	3.33	Sepia_officinalis
158	Marina di Ravenna	Small	19	3.33	Sepia_officinalis
158	Marina di Ravenna	Small	21	3.33	Sepia_officinalis
158	Marina di Ravenna	Small	110	3.33	Conger_conger
158	Marina di Ravenna	Small	14	3.33	Sepia_officinalis
158	Marina di Ravenna	Small	15	6.66	Sepia_officinalis
158	Marina di Ravenna	Small	14.5	3.33	Sepia_officinalis
160	Marina di Ravenna	Large	10	3.33	Sepia_officinalis
160	Marina di Ravenna	Large	32	3.33	Mugil_cephalus
160	Marina di Ravenna	Large	17	6.66	Sepia_officinalis
160	Marina di Ravenna	Large	12	3.33	Sepia_officinalis
160	Marina di Ravenna	Large	14	3.33	Sepia_officinalis
160	Marina di Ravenna	Large	15	3.33	Sepia_officinalis
160	Marina di Ravenna	Large	15	6.66	Sepia_officinalis
160	Marina di Ravenna	Large	12	3.33	Sepia_officinalis
160	Marina di Ravenna	Large	18	6.66	Sepia_officinalis
160	Marina di Ravenna	Large	21	3.33	Sciaena_umbra
160	Marina di Ravenna	Large	25	3.33	Sciaena_umbra
160	Marina di Ravenna	Large	26	3.33	Sciaena_umbra
160	Marina di Ravenna	Large	27	3.33	Sciaena_umbra
160	Marina di Ravenna	Large	15	6.66	Sciaena_umbra
160	Marina di Ravenna	Large	13	3.33	Sepia_officinalis
160	Marina di Ravenna	Large	15	6.66	Sepia_officinalis
160	Marina di Ravenna	Large	16	3.33	Sepia_officinalis
160	Marina di Ravenna	Large	17	3.33	Sepia_officinalis
160	Marina di Ravenna	Large	20	3.33	Sepia_officinalis
160	Marina di Ravenna	Large	28	3.33	Sciaena_umbra
160	Marina di Ravenna	Large	15	3.33	Sciaena_umbra
160	Marina di Ravenna	Large	13	3.33	Sepia_officinalis
161	Marina di Ravenna	Small	18	3.33	Sepia_officinalis
161	Marina di Ravenna	Small	10	3.33	Sepia_officinalis
161	Marina di Ravenna	Small	12	3.33	Sepia_officinalis
161	Marina di Ravenna	Small	11	3.33	Sepia_officinalis
161	Marina di Ravenna	Small	12	3.33	Sepia_officinalis
161	Marina di Ravenna	Small	12	3.33	Sepia_officinalis
161	Marina di Ravenna	Small	12	3.33	Sepia_officinalis
161	Marina di Ravenna	Small	13	3.33	Sepia_officinalis
161	Marina di Ravenna	Small	17	3.33	Sepia_officinalis
161	Marina di Ravenna	Small	18	3.33	Sepia_officinalis
161	Marina di Ravenna	Small	17	3.33	Sepia_officinalis
161	Marina di Ravenna	Small	18	3.33	Sepia_officinalis
161	Marina di Ravenna	Small	18	3.33	Diplodus_sp
161	Marina di Ravenna	Small	22	3.33	Sepia_officinalis
161	Marina di Ravenna	Small	14	3.33	Sciaena_umbra
161	Marina di Ravenna	Small	31	3.33	Sciaena_umbra
161	Marina di Ravenna	Small	17	3.33	Diplodus_sp
161	Marina di Ravenna	Small	25	3.33	Sciaena_umbra
161	Marina di Ravenna	Small	16	3.33	Sciaena_umbra
163	Marina di Ravenna	Large	12	3.33	Sepia_officinalis
163	Marina di Ravenna	Large	14.5	3.33	Sepia_officinalis
163	Marina di Ravenna	Large	16.5	3.33	Sepia_officinalis
163	Marina di Ravenna	Large	17	6.66	Sepia_officinalis
163	Marina di Ravenna	Large	16	3.33	Solea_solea
163	Marina di Ravenna	Large	16	3.33	Sepia_officinalis
163	Marina di Ravenna	Large	17	3.33	Sepia_officinalis
163	Marina di Ravenna	Large	15.5	3.33	Sepia_officinalis
163	Marina di Ravenna	Large	11	3.33	Sepia_officinalis
163	Marina di Ravenna	Large	16	3.33	Sepia_officinalis
163	Marina di Ravenna	Large	13	3.33	Sepia_officinalis
163	Marina di Ravenna	Large	10	3.33	Sepia_officinalis
163	Marina di Ravenna	Large	14	3.33	Sepia_officinalis
163	Marina di Ravenna	Large	15	3.33	Sepia_officinalis
163	Marina di Ravenna	Large	14	3.33	Sepia_officinalis
163	Marina di Ravenna	Large	12.5	3.33	Sepia_officinalis
163	Marina di Ravenna	Large	11.5	3.33	Sepia_officinalis
163	Marina di Ravenna	Large	12.5	3.33	Sepia_officinalis
163	Marina di Ravenna	Large	13	3.33	Sepia_officinalis
163	Marina di Ravenna	Large	14.5	3.33	Sepia_officinalis
163	Marina di Ravenna	Large	16	3.33	Solea_solea
163	Marina di Ravenna	Large	18	3.33	Sepia_officinalis
163	Marina di Ravenna	Large	11	3.33	Sepia_officinalis
164	Marina di Ravenna	Small	11	3.33	Sepia_officinalis
164	Marina di Ravenna	Small	11	3.33	Sepia_officinalis
164	Marina di Ravenna	Small	13	3.33	Sepia_officinalis
164	Marina di Ravenna	Small	16	3.33	Sepia_officinalis
164	Marina di Ravenna	Small	16	3.33	Sepia_officinalis
164	Marina di Ravenna	Small	11	3.33	Sepia_officinalis
164	Marina di Ravenna	Small	14	3.33	Sepia_officinalis
164	Marina di Ravenna	Small	18	3.33	Sepia_officinalis
164	Marina di Ravenna	Small	10	3.33	Sepia_officinalis
164	Marina di Ravenna	Small	14	3.33	Sepia_officinalis
164	Marina di Ravenna	Small	14	3.33	Sepia_officinalis
164	Marina di Ravenna	Small	15	3.33	Sepia_officinalis
164	Marina di Ravenna	Small	9	3.33	Sepia_officinalis
164	Marina di Ravenna	Small	10.5	3.33	Sepia_officinalis
164	Marina di Ravenna	Small	12	3.33	Sepia_officinalis
164	Marina di Ravenna	Small	13.5	3.33	Sepia_officinalis
164	Marina di Ravenna	Small	10.5	3.33	Sepia_officinalis
164	Marina di Ravenna	Small	13.5	3.33	Sepia_officinalis
164	Marina di Ravenna	Small	10.5	3.33	Sepia_officinalis
164	Marina di Ravenna	Small	11	3.33	Sepia_officinalis
164	Marina di Ravenna	Small	10	3.33	Sepia_officinalis
164	Marina di Ravenna	Small	12.5	3.33	Sepia_officinalis
164	Marina di Ravenna	Small	14	3.33	Sepia_officinalis
164	Marina di Ravenna	Small	9.5	3.33	Sepia_officinalis
164	Marina di Ravenna	Small	15	3.33	Sepia_officinalis
164	Marina di Ravenna	Small	11	3.33	Sepia_officinalis
164	Marina di Ravenna	Small	12	3.33	Sepia_officinalis
164	Marina di Ravenna	Small	10	3.33	Sepia_officinalis
164	Marina di Ravenna	Small	12	6.66	Sepia_officinalis
164	Marina di Ravenna	Small	13	9.99	Sepia_officinalis
164	Marina di Ravenna	Small	14	3.33	Sepia_officinalis
166	Marina di Ravenna	Large	12	3.33	Sepia_officinalis
166	Marina di Ravenna	Large	12	3.33	Sepia_officinalis
166	Marina di Ravenna	Large	13	3.33	Sepia_officinalis
166	Marina di Ravenna	Large	14	3.33	Sepia_officinalis
166	Marina di Ravenna	Large	17	3.33	Sepia_officinalis
166	Marina di Ravenna	Large	18	3.33	Sepia_officinalis
166	Marina di Ravenna	Large	11	3.33	Sepia_officinalis
166	Marina di Ravenna	Large	11.5	3.33	Sepia_officinalis
166	Marina di Ravenna	Large	14	6.66	Sepia_officinalis
166	Marina di Ravenna	Large	14.5	3.33	Sepia_officinalis
166	Marina di Ravenna	Large	15	3.33	Sepia_officinalis
166	Marina di Ravenna	Large	25.5	3.33	Sciaena_umbra
166	Marina di Ravenna	Large	28	3.33	Sciaena_umbra
166	Marina di Ravenna	Large	12.5	3.33	Sepia_officinalis
166	Marina di Ravenna	Large	13	6.66	Sepia_officinalis
166	Marina di Ravenna	Large	14	3.33	Sepia_officinalis
166	Marina di Ravenna	Large	10	3.33	Sepia_officinalis
167	Marina di Ravenna	Small	10	3.33	Sepia_officinalis
167	Marina di Ravenna	Small	23	3.33	Sciaena_umbra
167	Marina di Ravenna	Small	11.5	3.33	Sepia_officinalis
167	Marina di Ravenna	Small	10	3.33	Sepia_officinalis
167	Marina di Ravenna	Small	14	3.33	Sepia_officinalis
167	Marina di Ravenna	Small	17	3.33	Sepia_officinalis
167	Marina di Ravenna	Small	14	3.33	Sepia_officinalis
167	Marina di Ravenna	Small	19	3.33	Sepia_officinalis
167	Marina di Ravenna	Small	23	3.33	Sepia_officinalis
167	Marina di Ravenna	Small	14	3.33	Sepia_officinalis
167	Marina di Ravenna	Small	16	3.33	Sepia_officinalis
167	Marina di Ravenna	Small	19	3.33	Sepia_officinalis
167	Marina di Ravenna	Small	25	3.33	Solea_solea
169	Marina di Ravenna	Large	13	3.33	Sepia_officinalis
169	Marina di Ravenna	Large	10.5	3.33	Sepia_officinalis
169	Marina di Ravenna	Large	13.5	3.33	Sepia_officinalis
169	Marina di Ravenna	Large	14	3.33	Sepia_officinalis
169	Marina di Ravenna	Large	14.5	3.33	Sepia_officinalis
169	Marina di Ravenna	Large	17	3.33	Sepia_officinalis
169	Marina di Ravenna	Large	11	3.33	Sepia_officinalis
169	Marina di Ravenna	Large	16	3.33	Sepia_officinalis
169	Marina di Ravenna	Large	13	6.66	Sepia_officinalis
169	Marina di Ravenna	Large	17	3.33	Sepia_officinalis
169	Marina di Ravenna	Large	11	3.33	Sepia_officinalis
169	Marina di Ravenna	Large	17	3.33	Sepia_officinalis
169	Marina di Ravenna	Large	9	3.33	Sepia_officinalis
169	Marina di Ravenna	Large	11	3.33	Sepia_officinalis
169	Marina di Ravenna	Large	18	3.33	Sepia_officinalis
169	Marina di Ravenna	Large	10.5	3.33	Sepia_officinalis
169	Marina di Ravenna	Large	11	3.33	Sepia_officinalis
169	Marina di Ravenna	Large	12.5	3.33	Sepia_officinalis
169	Marina di Ravenna	Large	14	3.33	Sepia_officinalis
169	Marina di Ravenna	Large	17	3.33	Sepia_officinalis
169	Marina di Ravenna	Large	12	3.33	Sepia_officinalis
169	Marina di Ravenna	Large	12.5	3.33	Sepia_officinalis
169	Marina di Ravenna	Large	11	3.33	Sepia_officinalis
169	Marina di Ravenna	Large	16	3.33	Sepia_officinalis
169	Marina di Ravenna	Large	12	3.33	Sepia_officinalis
169	Marina di Ravenna	Large	10	3.33	Sepia_officinalis
169	Marina di Ravenna	Large	12.5	3.33	Sepia_officinalis
169	Marina di Ravenna	Large	18.5	3.33	Sepia_officinalis
169	Marina di Ravenna	Large	13.5	3.33	Sepia_officinalis
169	Marina di Ravenna	Large	19	3.33	Sepia_officinalis
169	Marina di Ravenna	Large	20	3.33	Sepia_officinalis
170	Marina di Ravenna	Small	10	3.33	Sepia_officinalis
170	Marina di Ravenna	Small	12	3.33	Sepia_officinalis
170	Marina di Ravenna	Small	13	3.33	Sepia_officinalis
170	Marina di Ravenna	Small	12	3.33	Sepia_officinalis
170	Marina di Ravenna	Small	14	3.33	Sepia_officinalis
170	Marina di Ravenna	Small	12	3.33	Sepia_officinalis
170	Marina di Ravenna	Small	13.5	3.33	Sepia_officinalis
170	Marina di Ravenna	Small	15	3.33	Sepia_officinalis
170	Marina di Ravenna	Small	14	3.33	Sepia_officinalis
170	Marina di Ravenna	Small	11	3.33	Sepia_officinalis
170	Marina di Ravenna	Small	12	3.33	Sepia_officinalis
170	Marina di Ravenna	Small	12	3.33	Sepia_officinalis
170	Marina di Ravenna	Small	9	3.33	Sepia_officinalis
170	Marina di Ravenna	Small	13	3.33	Sepia_officinalis
170	Marina di Ravenna	Small	9	3.33	Sepia_officinalis
170	Marina di Ravenna	Small	11.5	3.33	Sepia_officinalis
170	Marina di Ravenna	Small	13	3.33	Sepia_officinalis
170	Marina di Ravenna	Small	13.5	3.33	Sepia_officinalis
170	Marina di Ravenna	Small	17	3.33	Sepia_officinalis
170	Marina di Ravenna	Small	13	3.33	Sepia_officinalis
170	Marina di Ravenna	Small	14	3.33	Sepia_officinalis
170	Marina di Ravenna	Small	13	3.33	Sepia_officinalis
172	Marina di Ravenna	Large	12	3.33	Sepia_officinalis
172	Marina di Ravenna	Large	9.5	3.33	Sepia_officinalis
172	Marina di Ravenna	Large	10	3.33	Sepia_officinalis
172	Marina di Ravenna	Large	9	3.33	Sepia_officinalis
172	Marina di Ravenna	Large	10	3.33	Sepia_officinalis
172	Marina di Ravenna	Large	10.5	3.33	Sepia_officinalis
172	Marina di Ravenna	Large	9.5	3.33	Sepia_officinalis
173	Marina di Ravenna	Small	14	3.33	Sepia_officinalis
173	Marina di Ravenna	Small	15	3.33	Sepia_officinalis
173	Marina di Ravenna	Small	11	3.33	Sepia_officinalis
173	Marina di Ravenna	Small	13	3.33	Sepia_officinalis
173	Marina di Ravenna	Small	14	3.33	Sepia_officinalis
173	Marina di Ravenna	Small	12	3.33	Sepia_officinalis
173	Marina di Ravenna	Small	11.5	3.33	Sepia_officinalis
173	Marina di Ravenna	Small	15	3.33	Sepia_officinalis
173	Marina di Ravenna	Small	15	3.33	Sepia_officinalis
173	Marina di Ravenna	Small	11	3.33	Sepia_officinalis
173	Marina di Ravenna	Small	12.5	3.33	Sepia_officinalis
173	Marina di Ravenna	Small	13	3.33	Sepia_officinalis
173	Marina di Ravenna	Small	12	3.33	Sepia_officinalis
173	Marina di Ravenna	Small	13	3.33	Sepia_officinalis
173	Marina di Ravenna	Small	9	3.33	Sepia_officinalis
173	Marina di Ravenna	Small	13	3.33	Sepia_officinalis
173	Marina di Ravenna	Small	9.5	3.33	Sepia_officinalis
175	Marina di Ravenna	Large	14	6.66	Sepia_officinalis
175	Marina di Ravenna	Large	17	3.33	Sepia_officinalis
175	Marina di Ravenna	Large	26.5	3.33	Sepia_officinalis
175	Marina di Ravenna	Large	18	3.33	Sepia_officinalis
175	Marina di Ravenna	Large	19	3.33	Sepia_officinalis
175	Marina di Ravenna	Large	18	6.66	Sepia_officinalis
175	Marina di Ravenna	Large	19	3.33	Sepia_officinalis
175	Marina di Ravenna	Large	20	3.33	Sepia_officinalis
175	Marina di Ravenna	Large	22	3.33	Sepia_officinalis
175	Marina di Ravenna	Large	22	3.33	Sepia_officinalis
175	Marina di Ravenna	Large	11	3.33	Sepia_officinalis
175	Marina di Ravenna	Large	12	3.33	Sepia_officinalis
175	Marina di Ravenna	Large	14	3.33	Sepia_officinalis
175	Marina di Ravenna	Large	15	3.33	Sepia_officinalis
175	Marina di Ravenna	Large	11	3.33	Sepia_officinalis
175	Marina di Ravenna	Large	14	3.33	Sepia_officinalis
175	Marina di Ravenna	Large	16	3.33	Sepia_officinalis
175	Marina di Ravenna	Large	12	6.66	Sepia_officinalis
175	Marina di Ravenna	Large	13	3.33	Sepia_officinalis
175	Marina di Ravenna	Large	14	3.33	Sepia_officinalis
175	Marina di Ravenna	Large	12.5	3.33	Sepia_officinalis
175	Marina di Ravenna	Large	15	3.33	Sepia_officinalis
175	Marina di Ravenna	Large	16	6.66	Sepia_officinalis
175	Marina di Ravenna	Large	17	3.33	Sepia_officinalis
175	Marina di Ravenna	Large	18	3.33	Sepia_officinalis
175	Marina di Ravenna	Large	16	3.33	Sepia_officinalis
175	Marina di Ravenna	Large	12	3.33	Sepia_officinalis
175	Marina di Ravenna	Large	15	3.33	Sepia_officinalis
176	Marina di Ravenna	Small	9	3.33	Sepia_officinalis
176	Marina di Ravenna	Small	13	3.33	Sepia_officinalis
176	Marina di Ravenna	Small	17	3.33	Sepia_officinalis
176	Marina di Ravenna	Small	18	6.66	Sepia_officinalis
176	Marina di Ravenna	Small	12	3.33	Sepia_officinalis
176	Marina di Ravenna	Small	14	3.33	Sepia_officinalis
176	Marina di Ravenna	Small	11	3.33	Sepia_officinalis
176	Marina di Ravenna	Small	12	3.33	Sepia_officinalis
176	Marina di Ravenna	Small	14	3.33	Sepia_officinalis
176	Marina di Ravenna	Small	21	3.33	Sepia_officinalis
176	Marina di Ravenna	Small	12	3.33	Sepia_officinalis
176	Marina di Ravenna	Small	12.5	3.33	Sepia_officinalis
176	Marina di Ravenna	Small	13	6.66	Sepia_officinalis
176	Marina di Ravenna	Small	15	6.66	Sepia_officinalis
176	Marina di Ravenna	Small	16	3.33	Sepia_officinalis
176	Marina di Ravenna	Small	22	3.33	Sciaena_umbra
176	Marina di Ravenna	Small	26	3.33	Sciaena_umbra
176	Marina di Ravenna	Small	23	3.33	Sciaena_umbra
176	Marina di Ravenna	Small	28	6.66	Sciaena_umbra
176	Marina di Ravenna	Small	30	3.33	Sciaena_umbra
176	Marina di Ravenna	Small	31	3.33	Sciaena_umbra
176	Marina di Ravenna	Small	35	3.33	Sciaena_umbra
176	Marina di Ravenna	Small	38	3.33	Sciaena_umbra
176	Marina di Ravenna	Small	12	3.33	Sepia_officinalis
176	Marina di Ravenna	Small	13	3.33	Sepia_officinalis
176	Marina di Ravenna	Small	21.5	3.33	Sciaena_umbra
176	Marina di Ravenna	Small	13	3.33	Sepia_officinalis
178	Marina di Ravenna	Large	12	3.33	Sepia_officinalis
178	Marina di Ravenna	Large	18.5	3.33	Sepia_officinalis
178	Marina di Ravenna	Large	8.5	3.33	Diplodus_sp
178	Marina di Ravenna	Large	10	3.33	Diplodus_sp
178	Marina di Ravenna	Large	18	3.33	Diplodus_sp
178	Marina di Ravenna	Large	12	3.33	Sepia_officinalis
179	Marina di Ravenna	Small	13	3.33	Sepia_officinalis
179	Marina di Ravenna	Small	12	3.33	Sepia_officinalis
179	Marina di Ravenna	Small	13.5	3.33	Sepia_officinalis
179	Marina di Ravenna	Small	10	3.33	Sepia_officinalis
179	Marina di Ravenna	Small	13	3.33	Sepia_officinalis
179	Marina di Ravenna	Small	11	3.33	Sepia_officinalis
179	Marina di Ravenna	Small	17	3.33	Sepia_officinalis
179	Marina di Ravenna	Small	8	3.33	Sepia_officinalis
179	Marina di Ravenna	Small	11	3.33	Sepia_officinalis
179	Marina di Ravenna	Small	12	3.33	Sepia_officinalis
179	Marina di Ravenna	Small	16	3.33	Sepia_officinalis
179	Marina di Ravenna	Small	15	3.33	Sepia_officinalis
179	Marina di Ravenna	Small	23	3.33	Sepia_officinalis
181	Marina di Ravenna	Large	16	3.33	Sepia_officinalis
181	Marina di Ravenna	Large	17	3.33	Sepia_officinalis
181	Marina di Ravenna	Large	21	3.33	Sciaena_umbra
182	Marina di Ravenna	Small	16	3.33	Diplodus_sp
182	Marina di Ravenna	Small	12	3.33	Sepia_officinalis
182	Marina di Ravenna	Small	16	6.66	Sepia_officinalis
184	Marina di Ravenna	Large	17	3.33	Sepia_officinalis
184	Marina di Ravenna	Large	20	3.33	Sepia_officinalis
184	Marina di Ravenna	Large	21	3.33	Sepia_officinalis
184	Marina di Ravenna	Large	13	3.33	Diplodus_sp
184	Marina di Ravenna	Large	15	9.99	Diplodus_sp
184	Marina di Ravenna	Large	17	3.33	Diplodus_sp
184	Marina di Ravenna	Large	14	3.33	Diplodus_sp
184	Marina di Ravenna	Large	15	3.33	Diplodus_sp
184	Marina di Ravenna	Large	16	3.33	Diplodus_sp
184	Marina di Ravenna	Large	16	3.33	Sepia_officinalis
184	Marina di Ravenna	Large	17	3.33	Sepia_officinalis
184	Marina di Ravenna	Large	13	3.33	Sepia_officinalis
184	Marina di Ravenna	Large	14.5	3.33	Sepia_officinalis
184	Marina di Ravenna	Large	29	3.33	Sciaena_umbra
184	Marina di Ravenna	Large	36	3.33	Sciaena_umbra
184	Marina di Ravenna	Large	17	3.33	Diplodus_sp
184	Marina di Ravenna	Large	20	3.33	Oblada_melanura
184	Marina di Ravenna	Large	14	3.33	Boops_boops
185	Marina di Ravenna	Small	13	3.33	Sepia_officinalis
185	Marina di Ravenna	Small	13	6.66	Diplodus_sp
185	Marina di Ravenna	Small	14	3.33	Sepia_officinalis
185	Marina di Ravenna	Small	28	3.33	Sciaena_umbra
185	Marina di Ravenna	Small	12	3.33	Sepia_officinalis
187	Marina di Ravenna	Large	20	3.33	Mullus_surmuletus
187	Marina di Ravenna	Large	17	3.33	Sepia_officinalis
187	Marina di Ravenna	Large	12	6.66	Diplodus_sp
187	Marina di Ravenna	Large	13	3.33	Diplodus_sp
187	Marina di Ravenna	Large	14	16.65	Diplodus_sp
187	Marina di Ravenna	Large	15	13.32	Diplodus_sp
187	Marina di Ravenna	Large	15	6.66	Diplodus_sp
187	Marina di Ravenna	Large	16	3.33	Diplodus_sp
187	Marina di Ravenna	Large	17	6.66	Diplodus_sp
187	Marina di Ravenna	Large	18	6.66	Diplodus_sp
187	Marina di Ravenna	Large	19	13.32	Diplodus_sp
187	Marina di Ravenna	Large	20	3.33	Boops_boops
187	Marina di Ravenna	Large	13	3.33	Diplodus_sp
187	Marina di Ravenna	Large	15	9.99	Diplodus_sp
187	Marina di Ravenna	Large	16	3.33	Diplodus_sp
187	Marina di Ravenna	Large	17	6.66	Diplodus_sp
187	Marina di Ravenna	Large	19	3.33	Diplodus_sp
187	Marina di Ravenna	Large	23	6.66	Sciaena_umbra
187	Marina di Ravenna	Large	26	3.33	Sciaena_umbra
187	Marina di Ravenna	Large	28	6.66	Sciaena_umbra
187	Marina di Ravenna	Large	29	3.33	Sciaena_umbra
187	Marina di Ravenna	Large	27	3.33	Sciaena_umbra
187	Marina di Ravenna	Large	28	3.33	Sciaena_umbra
187	Marina di Ravenna	Large	29	3.33	Sciaena_umbra
187	Marina di Ravenna	Large	30	3.33	Sciaena_umbra
187	Marina di Ravenna	Large	31	13.32	Sciaena_umbra
187	Marina di Ravenna	Large	32	9.99	Sciaena_umbra
187	Marina di Ravenna	Large	35	6.66	Sciaena_umbra
187	Marina di Ravenna	Large	37	3.33	Sciaena_umbra
187	Marina di Ravenna	Large	38	3.33	Sciaena_umbra
187	Marina di Ravenna	Large	13	6.66	Diplodus_sp
187	Marina di Ravenna	Large	14	16.65	Diplodus_sp
187	Marina di Ravenna	Large	15	13.32	Diplodus_sp
187	Marina di Ravenna	Large	16	6.66	Diplodus_sp
187	Marina di Ravenna	Large	21	3.33	Diplodus_sp
187	Marina di Ravenna	Large	23	3.33	Sciaena_umbra
187	Marina di Ravenna	Large	28	3.33	Sciaena_umbra
187	Marina di Ravenna	Large	30	3.33	Sciaena_umbra
188	Marina di Ravenna	Small	15	3.33	Diplodus_sp
188	Marina di Ravenna	Small	14	3.33	Diplodus_sp
190	Marina di Ravenna	Large	11	3.33	Sepia_officinalis
190	Marina di Ravenna	Large	11.5	3.33	Sepia_officinalis
190	Marina di Ravenna	Large	13	3.33	Sepia_officinalis
190	Marina di Ravenna	Large	14	3.33	Sepia_officinalis
190	Marina di Ravenna	Large	14	3.33	Sepia_officinalis
190	Marina di Ravenna	Large	17	3.33	Sepia_officinalis
190	Marina di Ravenna	Large	18	3.33	Sepia_officinalis
190	Marina di Ravenna	Large	18.5	3.33	Sepia_officinalis
190	Marina di Ravenna	Large	23.5	3.33	Sepia_officinalis
190	Marina di Ravenna	Large	12.5	3.33	Sepia_officinalis
190	Marina di Ravenna	Large	21	3.33	Sciaena_umbra
190	Marina di Ravenna	Large	25	3.33	Sciaena_umbra
190	Marina di Ravenna	Large	26	3.33	Sciaena_umbra
190	Marina di Ravenna	Large	28	3.33	Sciaena_umbra
190	Marina di Ravenna	Large	34	3.33	Sciaena_umbra
190	Marina di Ravenna	Large	13	3.33	Sepia_officinalis
190	Marina di Ravenna	Large	15	3.33	Diplodus_sp
190	Marina di Ravenna	Large	16	19.98	Diplodus_sp
190	Marina di Ravenna	Large	18	3.33	Diplodus_sp
190	Marina di Ravenna	Large	19	6.66	Diplodus_sp
190	Marina di Ravenna	Large	21	3.33	Diplodus_sp
190	Marina di Ravenna	Large	22	3.33	Diplodus_sp
190	Marina di Ravenna	Large	14.5	3.33	Sepia_officinalis
190	Marina di Ravenna	Large	17	6.66	Diplodus_sp
190	Marina di Ravenna	Large	18	3.33	Diplodus_sp
190	Marina di Ravenna	Large	16	3.33	Diplodus_sp
190	Marina di Ravenna	Large	31	3.33	Mugil_cephalus
190	Marina di Ravenna	Large	12	3.33	Sepia_officinalis
190	Marina di Ravenna	Large	15	3.33	Sepia_officinalis
190	Marina di Ravenna	Large	10	3.33	Sepia_officinalis
190	Marina di Ravenna	Large	12	6.66	Sepia_officinalis
190	Marina di Ravenna	Large	12.5	3.33	Sepia_officinalis
190	Marina di Ravenna	Large	13	3.33	Sepia_officinalis
190	Marina di Ravenna	Large	17	3.33	Diplodus_sp
190	Marina di Ravenna	Large	18	3.33	Diplodus_sp
190	Marina di Ravenna	Large	25	3.33	Merlangius_merlangus
190	Marina di Ravenna	Large	18	3.33	Sepia_officinalis
190	Marina di Ravenna	Large	17	3.33	Diplodus_sp
191	Marina di Ravenna	Small	14	6.66	Sepia_officinalis
191	Marina di Ravenna	Small	15.5	3.33	Sepia_officinalis
191	Marina di Ravenna	Small	17	6.66	Sepia_officinalis
191	Marina di Ravenna	Small	18	3.33	Sepia_officinalis
191	Marina di Ravenna	Small	21	3.33	Sepia_officinalis
191	Marina di Ravenna	Small	28	3.33	Sciaena_umbra
191	Marina di Ravenna	Small	34	3.33	Sciaena_umbra
191	Marina di Ravenna	Small	37	3.33	Sciaena_umbra
191	Marina di Ravenna	Small	17	3.33	Diplodus_sp
191	Marina di Ravenna	Small	14	3.33	Sepia_officinalis
191	Marina di Ravenna	Small	9	3.33	Diplodus_sp
191	Marina di Ravenna	Small	14	3.33	Diplodus_sp
191	Marina di Ravenna	Small	17	3.33	Diplodus_sp
191	Marina di Ravenna	Small	31	3.33	Sciaena_umbra
191	Marina di Ravenna	Small	14	3.33	Sepia_officinalis
191	Marina di Ravenna	Small	15	3.33	Sepia_officinalis
191	Marina di Ravenna	Small	24	3.33	Sciaena_umbra
191	Marina di Ravenna	Small	14	3.33	Sepia_officinalis
191	Marina di Ravenna	Small	15	3.33	Sepia_officinalis
191	Marina di Ravenna	Small	16	3.33	Sepia_officinalis
191	Marina di Ravenna	Small	15	3.33	Sepia_officinalis
191	Marina di Ravenna	Small	22	3.33	Solea_solea
191	Marina di Ravenna	Small	13	6.66	Sepia_officinalis
191	Marina di Ravenna	Small	14	3.33	Sepia_officinalis
191	Marina di Ravenna	Small	15	3.33	Sepia_officinalis
191	Marina di Ravenna	Small	25	3.33	Sciaena_umbra
191	Marina di Ravenna	Small	12	3.33	Sepia_officinalis
191	Marina di Ravenna	Small	23	3.33	Sepia_officinalis
191	Marina di Ravenna	Small	13	3.33	Sepia_officinalis
191	Marina di Ravenna	Small	15	3.33	Sepia_officinalis
191	Marina di Ravenna	Small	14	3.33	Sepia_officinalis
193	Marina di Ravenna	Large	28	3.33	Sciaena_umbra
193	Marina di Ravenna	Large	20	3.33	Sepia_officinalis
193	Marina di Ravenna	Large	14	3.33	Sepia_officinalis
193	Marina di Ravenna	Large	15	3.33	Sepia_officinalis
193	Marina di Ravenna	Large	16	3.33	Sepia_officinalis
193	Marina di Ravenna	Large	11	3.33	Sepia_officinalis
193	Marina di Ravenna	Large	12	9.99	Sepia_officinalis
193	Marina di Ravenna	Large	22	3.33	Sciaena_umbra
193	Marina di Ravenna	Large	29	3.33	Sciaena_umbra
193	Marina di Ravenna	Large	24	3.33	Sciaena_umbra
193	Marina di Ravenna	Large	11	3.33	Sepia_officinalis
193	Marina di Ravenna	Large	23.5	3.33	Sciaena_umbra
193	Marina di Ravenna	Large	28	9.99	Sepia_officinalis
193	Marina di Ravenna	Large	14	3.33	Diplodus_sp
193	Marina di Ravenna	Large	15	3.33	Diplodus_sp
193	Marina di Ravenna	Large	17	3.33	Diplodus_sp
193	Marina di Ravenna	Large	18	6.66	Diplodus_sp
193	Marina di Ravenna	Large	19	3.33	Diplodus_sp
194	Marina di Ravenna	Small	11	3.33	Sepia_officinalis
194	Marina di Ravenna	Small	13	3.33	Sepia_officinalis
194	Marina di Ravenna	Small	17	3.33	Sepia_officinalis
194	Marina di Ravenna	Small	15	3.33	Diplodus_sp
194	Marina di Ravenna	Small	22	3.33	Sciaena_umbra
194	Marina di Ravenna	Small	25	3.33	Sciaena_umbra
194	Marina di Ravenna	Small	27.5	3.33	Sciaena_umbra
194	Marina di Ravenna	Small	13.5	3.33	Sepia_officinalis
194	Marina di Ravenna	Small	16	3.33	Sepia_officinalis
196	Marina di Ravenna	Large	22	3.33	Sepia_officinalis
196	Marina di Ravenna	Large	15	9.99	Diplodus_sp
196	Marina di Ravenna	Large	25	3.33	Sciaena_umbra
196	Marina di Ravenna	Large	32	3.33	Sciaena_umbra
196	Marina di Ravenna	Large	26	3.33	Sciaena_umbra
196	Marina di Ravenna	Large	14	9.99	Diplodus_sp
196	Marina di Ravenna	Large	15	9.99	Diplodus_sp
196	Marina di Ravenna	Large	16	3.33	Diplodus_sp
196	Marina di Ravenna	Large	17	6.66	Diplodus_sp
196	Marina di Ravenna	Large	18	6.66	Diplodus_sp
196	Marina di Ravenna	Large	19	3.33	Diplodus_sp
197	Marina di Ravenna	Small	12	3.33	Sepia_officinalis
197	Marina di Ravenna	Small	13	3.33	Sepia_officinalis
197	Marina di Ravenna	Small	11	3.33	Sepia_officinalis
197	Marina di Ravenna	Small	12	3.33	Sepia_officinalis
197	Marina di Ravenna	Small	17	6.66	Sepia_officinalis
197	Marina di Ravenna	Small	20	3.33	Lithognathus_mormyrus
199	Marina di Ravenna	Large	13	3.33	Sepia_officinalis
199	Marina di Ravenna	Large	13	3.33	Diplodus_sp
199	Marina di Ravenna	Large	14	3.33	Diplodus_sp
199	Marina di Ravenna	Large	15	9.99	Diplodus_sp
199	Marina di Ravenna	Large	16	3.33	Diplodus_sp
199	Marina di Ravenna	Large	18	3.33	Diplodus_sp
199	Marina di Ravenna	Large	15	19.98	Diplodus_sp
199	Marina di Ravenna	Large	13	3.33	Diplodus_sp
199	Marina di Ravenna	Large	14	16.65	Diplodus_sp
199	Marina di Ravenna	Large	15	16.65	Diplodus_sp
199	Marina di Ravenna	Large	25	3.33	Sciaena_umbra
199	Marina di Ravenna	Large	32	3.33	Sciaena_umbra
199	Marina di Ravenna	Large	26	3.33	Sciaena_umbra
199	Marina di Ravenna	Large	30	3.33	Sciaena_umbra
199	Marina di Ravenna	Large	20	3.33	Sciaena_umbra
199	Marina di Ravenna	Large	21	3.33	Sciaena_umbra
199	Marina di Ravenna	Large	25	3.33	Sciaena_umbra
200	Marina di Ravenna	Small	13	3.33	Sepia_officinalis
200	Marina di Ravenna	Small	17	3.33	Sepia_officinalis
200	Marina di Ravenna	Small	14	3.33	Diplodus_sp
200	Marina di Ravenna	Small	16	6.66	Diplodus_sp
200	Marina di Ravenna	Small	17	13.32	Diplodus_sp
200	Marina di Ravenna	Small	19	9.99	Diplodus_sp
200	Marina di Ravenna	Small	15	3.33	Diplodus_sp
200	Marina di Ravenna	Small	16	3.33	Diplodus_sp
200	Marina di Ravenna	Small	17	6.66	Diplodus_sp
200	Marina di Ravenna	Small	19	6.66	Diplodus_sp
200	Marina di Ravenna	Small	20	3.33	Diplodus_sp
200	Marina di Ravenna	Small	21	3.33	Diplodus_sp
200	Marina di Ravenna	Small	24	3.33	Sciaena_umbra
200	Marina di Ravenna	Small	28	3.33	Sciaena_umbra
200	Marina di Ravenna	Small	30	3.33	Sciaena_umbra
202	Marina di Ravenna	Large	29	6.66	Sciaena_umbra
202	Marina di Ravenna	Large	32	3.33	Sciaena_umbra
202	Marina di Ravenna	Large	35	3.33	Sciaena_umbra
202	Marina di Ravenna	Large	37	3.33	Sciaena_umbra
202	Marina di Ravenna	Large	22	3.33	Sciaena_umbra
202	Marina di Ravenna	Large	24	3.33	Sciaena_umbra
202	Marina di Ravenna	Large	25	3.33	Sciaena_umbra
202	Marina di Ravenna	Large	33	6.66	Sciaena_umbra
202	Marina di Ravenna	Large	34	3.33	Sciaena_umbra
202	Marina di Ravenna	Large	37	6.66	Sciaena_umbra
202	Marina di Ravenna	Large	39	6.66	Sciaena_umbra
202	Marina di Ravenna	Large	24	3.33	Sciaena_umbra
202	Marina di Ravenna	Large	25	3.33	Sciaena_umbra
202	Marina di Ravenna	Large	28	3.33	Sciaena_umbra
202	Marina di Ravenna	Large	29	9.99	Sciaena_umbra
202	Marina di Ravenna	Large	15	6.66	Diplodus_sp
202	Marina di Ravenna	Large	34	3.33	Sciaena_umbra
202	Marina di Ravenna	Large	36	3.33	Sciaena_umbra
202	Marina di Ravenna	Large	37	3.33	Sciaena_umbra
202	Marina di Ravenna	Large	39	3.33	Sciaena_umbra
202	Marina di Ravenna	Large	40	3.33	Sciaena_umbra
202	Marina di Ravenna	Large	41	9.99	Sciaena_umbra
202	Marina di Ravenna	Large	54	3.33	Sciaena_umbra
202	Marina di Ravenna	Large	121	3.33	Conger_conger
202	Marina di Ravenna	Large	32	6.66	Sciaena_umbra
202	Marina di Ravenna	Large	33	9.99	Sciaena_umbra
202	Marina di Ravenna	Large	39	6.66	Sciaena_umbra
202	Marina di Ravenna	Large	40	9.99	Sciaena_umbra
202	Marina di Ravenna	Large	41	3.33	Sciaena_umbra
203	Marina di Ravenna	Small	12	3.33	Sepia_officinalis
203	Marina di Ravenna	Small	14	3.33	Sepia_officinalis
203	Marina di Ravenna	Small	22	3.33	Sepia_officinalis
203	Marina di Ravenna	Small	22	6.66	Sciaena_umbra
203	Marina di Ravenna	Small	26	3.33	Sciaena_umbra
203	Marina di Ravenna	Small	29	3.33	Sciaena_umbra
203	Marina di Ravenna	Small	30	3.33	Sciaena_umbra
203	Marina di Ravenna	Small	17	3.33	Diplodus_sp
203	Marina di Ravenna	Small	19	6.66	Diplodus_sp
203	Marina di Ravenna	Small	26	3.33	Lithognathus_mormyrus
205	Marina di Ravenna	Large	13	3.33	Diplodus_sp
205	Marina di Ravenna	Large	15	3.33	Diplodus_sp
205	Marina di Ravenna	Large	19	3.33	Diplodus_sp
205	Marina di Ravenna	Large	13	3.33	Diplodus_sp
205	Marina di Ravenna	Large	14.5	3.33	Diplodus_sp
205	Marina di Ravenna	Large	11	3.33	Sepia_officinalis
205	Marina di Ravenna	Large	13	3.33	Sepia_officinalis
205	Marina di Ravenna	Large	22	3.33	Boops_boops
206	Marina di Ravenna	Small	28	3.33	Mugil_cephalus
206	Marina di Ravenna	Small	30	3.33	Mugil_cephalus
206	Marina di Ravenna	Small	12	3.33	Sepia_officinalis
206	Marina di Ravenna	Small	14	3.33	Sepia_officinalis
206	Marina di Ravenna	Small	12	3.33	Sepia_officinalis
206	Marina di Ravenna	Small	15	3.33	Sepia_officinalis
206	Marina di Ravenna	Small	18	6.66	Mullus_surmuletus

## Sheet: GTR Catch Comparison
IdHaul	Area	Gear	TL	Nstd	GenSpec
57	Senigallia	GTR	14.5	2.68156	Chelidonichthys_lucernus
57	Senigallia	GTR	13.5	13.4078	Diplodus_sp
57	Senigallia	GTR	15	2.68156	Diplodus_sp
57	Senigallia	GTR	13	2.68156	Gobius_niger
57	Senigallia	GTR	13.5	2.68156	Lithognathus_mormyrus
57	Senigallia	GTR	43	2.68156	Melicertus_kerathurus
57	Senigallia	GTR	44.5	2.68156	Melicertus_kerathurus
57	Senigallia	GTR	53	2.68156	Sarda_sarda
57	Senigallia	GTR	13.5	2.68156	Sepia_officinalis
57	Senigallia	GTR	14	8.04469	Solea_solea
57	Senigallia	GTR	14.5	2.68156	Solea_solea
57	Senigallia	GTR	15.5	2.68156	Solea_solea
57	Senigallia	GTR	16.5	5.36313	Solea_solea
57	Senigallia	GTR	17	2.68156	Solea_solea
57	Senigallia	GTR	18	2.68156	Solea_solea
57	Senigallia	GTR	27	2.68156	Squilla_mantis
57	Senigallia	GTR	19.5	2.68156	Umbrina_cirrosa
57	Senigallia	GTR	27	2.68156	Umbrina_cirrosa
58	Senigallia	GTR	33.5	2.68156	Liza_aurata
58	Senigallia	GTR	22.5	2.68156	Sardinella_aurita
58	Senigallia	GTR	29.5	2.68156	Trachurus_mediterraneus
58	Senigallia	GTR	30.5	2.68156	Trachurus_mediterraneus
58	Senigallia	GTR	38.5	2.68156	Trachurus_mediterraneus
58	Senigallia	GTR	26	5.36313	Trachurus_mediterraneus
58	Senigallia	GTR	26.5	2.68156	Trachurus_mediterraneus
58	Senigallia	GTR	21	2.68156	Trachurus_mediterraneus
62	Senigallia	GTR	33	2.68156	Alosa_fallax
62	Senigallia	GTR	33.5	2.68156	Alosa_fallax
62	Senigallia	GTR	13	2.68156	Diplodus_sp
62	Senigallia	GTR	16	2.68156	Diplodus_sp
62	Senigallia	GTR	20	5.36313	Diplodus_sp
62	Senigallia	GTR	25.5	2.68156	Liza_aurata
62	Senigallia	GTR	26	2.68156	Liza_aurata
62	Senigallia	GTR	31	2.68156	Liza_aurata
62	Senigallia	GTR	34.5	2.68156	Liza_aurata
62	Senigallia	GTR	18	2.68156	Sepia_officinalis
62	Senigallia	GTR	14.5	2.68156	Solea_solea
62	Senigallia	GTR	15.5	5.36313	Solea_solea
62	Senigallia	GTR	27	2.68156	Solea_solea
63	Senigallia	GTR	10.5	13.4078	Engraulis_encrasicholus
63	Senigallia	GTR	13.5	2.68156	Gobius_niger
63	Senigallia	GTR	14.5	2.68156	Gobius_niger
63	Senigallia	GTR	17.5	2.68156	Sardinella_aurita
63	Senigallia	GTR	14	2.68156	Scorpaena_notata
66	Senigallia	GTR	35	2.51309	Alosa_fallax
66	Senigallia	GTR	11.5	2.51309	Boops_boops
66	Senigallia	GTR	13.5	2.51309	Chelidonichthys_lucernus
66	Senigallia	GTR	11.5	2.51309	Diplodus_sp
66	Senigallia	GTR	12	2.51309	Diplodus_sp
66	Senigallia	GTR	12.5	5.02618	Diplodus_sp
66	Senigallia	GTR	13.5	7.53927	Diplodus_sp
66	Senigallia	GTR	14	2.51309	Diplodus_sp
66	Senigallia	GTR	15	2.51309	Diplodus_sp
66	Senigallia	GTR	13	5.02618	Gobius_niger
66	Senigallia	GTR	13.5	2.51309	Gobius_niger
66	Senigallia	GTR	14	2.51309	Gobius_niger
66	Senigallia	GTR	11.5	2.51309	Pagellus_erythrinus
66	Senigallia	GTR	15	2.51309	Sardinella_aurita
66	Senigallia	GTR	14.5	2.51309	Solea_solea
66	Senigallia	GTR	16.5	2.51309	Solea_solea
66	Senigallia	GTR	18	5.02618	Solea_solea
67	Senigallia	GTR	12	2.51309	Boops_boops
67	Senigallia	GTR	13	2.51309	Boops_boops
67	Senigallia	GTR	16.5	2.51309	Pagellus_acarne
67	Senigallia	GTR	14.5	2.51309	Pagellus_erythrinus
67	Senigallia	GTR	12.5	2.51309	Sepia_officinalis
67	Senigallia	GTR	13.5	2.51309	Sepia_officinalis
67	Senigallia	GTR	14.5	2.51309	Sepia_officinalis
67	Senigallia	GTR	15.5	2.51309	Sepia_officinalis
67	Senigallia	GTR	22	2.51309	Trachurus_spp
71	Senigallia	GTR	31.5	2.51309	Alosa_fallax
71	Senigallia	GTR	36	2.51309	Alosa_fallax
71	Senigallia	GTR	42	2.51309	Alosa_fallax
71	Senigallia	GTR	25	2.51309	Melicertus_kerathurus
71	Senigallia	GTR	40	2.51309	Melicertus_kerathurus
71	Senigallia	GTR	40.5	2.51309	Melicertus_kerathurus
71	Senigallia	GTR	13.5	2.51309	Solea_solea
71	Senigallia	GTR	14.5	2.51309	Solea_solea
71	Senigallia	GTR	16.5	2.51309	Solea_solea
71	Senigallia	GTR	17	2.51309	Solea_solea
71	Senigallia	GTR	18.5	2.51309	Solea_solea
71	Senigallia	GTR	22	2.51309	Solea_solea
71	Senigallia	GTR	27	2.51309	Squilla_mantis
71	Senigallia	GTR	35.5	2.51309	Squilla_mantis
71	Senigallia	GTR	27	2.51309	Trachurus_spp
72	Senigallia	GTR	12.5	2.51309	Chelidonichthys_lucernus
72	Senigallia	GTR	12	2.51309	Diplodus_sp
72	Senigallia	GTR	12.5	5.02618	Diplodus_sp
72	Senigallia	GTR	13.5	2.51309	Diplodus_sp
72	Senigallia	GTR	12.5	2.51309	Gobius_niger
72	Senigallia	GTR	13.5	2.51309	Gobius_niger
72	Senigallia	GTR	24.5	2.51309	Liza_aurata
72	Senigallia	GTR	30.5	2.51309	Liza_aurata
72	Senigallia	GTR	31.5	2.51309	Liza_aurata
72	Senigallia	GTR	32	2.51309	Liza_aurata
72	Senigallia	GTR	33.5	2.51309	Liza_aurata
72	Senigallia	GTR	35	2.51309	Liza_aurata
72	Senigallia	GTR	26	2.51309	Melicertus_kerathurus
72	Senigallia	GTR	30	2.51309	Melicertus_kerathurus
72	Senigallia	GTR	37.5	2.51309	Melicertus_kerathurus
72	Senigallia	GTR	45	2.51309	Melicertus_kerathurus
72	Senigallia	GTR	17.5	2.51309	Raja_asterias
72	Senigallia	GTR	19	2.51309	Raja_asterias
72	Senigallia	GTR	12	2.51309	Raja_asterias
72	Senigallia	GTR	13	2.51309	Raja_asterias
72	Senigallia	GTR	14	2.51309	Raja_asterias
72	Senigallia	GTR	13.5	2.51309	Raja_asterias
72	Senigallia	GTR	12.5	2.51309	Solea_solea
72	Senigallia	GTR	13	2.51309	Solea_solea
72	Senigallia	GTR	13.5	2.51309	Solea_solea
72	Senigallia	GTR	14	10.0524	Solea_solea
72	Senigallia	GTR	14.5	5.02618	Solea_solea
72	Senigallia	GTR	15	2.51309	Solea_solea
72	Senigallia	GTR	15.5	2.51309	Solea_solea
72	Senigallia	GTR	16	2.51309	Solea_solea
72	Senigallia	GTR	16.5	10.0524	Solea_solea
72	Senigallia	GTR	30.5	2.51309	Solea_solea
72	Senigallia	GTR	25.5	2.51309	Squilla_mantis
72	Senigallia	GTR	29	5.02618	Squilla_mantis
75	Senigallia	GTR	13	4.12017	Diplodus_sp
75	Senigallia	GTR	14	2.06009	Diplodus_sp
75	Senigallia	GTR	14	2.06009	Gobius_niger
75	Senigallia	GTR	20	2.06009	Lithognathus_mormyrus
75	Senigallia	GTR	21.5	2.06009	Lithognathus_mormyrus
75	Senigallia	GTR	31	2.06009	Liza_aurata
75	Senigallia	GTR	35.5	4.12017	Melicertus_kerathurus
75	Senigallia	GTR	40	2.06009	Melicertus_kerathurus
75	Senigallia	GTR	41	2.06009	Melicertus_kerathurus
75	Senigallia	GTR	41.5	2.06009	Melicertus_kerathurus
75	Senigallia	GTR	43.5	2.06009	Melicertus_kerathurus
75	Senigallia	GTR	44	2.06009	Melicertus_kerathurus
75	Senigallia	GTR	44.5	2.06009	Melicertus_kerathurus
75	Senigallia	GTR	45.5	2.06009	Melicertus_kerathurus
75	Senigallia	GTR	17.5	2.06009	Raja_asterias
75	Senigallia	GTR	27	2.06009	Scomber_scombrus
75	Senigallia	GTR	21	2.06009	Scophthalmus_rhombus
75	Senigallia	GTR	26	2.06009	Scophthalmus_rhombus
75	Senigallia	GTR	12	2.06009	Sepia_officinalis
75	Senigallia	GTR	17	2.06009	Sepia_officinalis
75	Senigallia	GTR	13	2.06009	Solea_solea
75	Senigallia	GTR	14.5	2.06009	Solea_solea
75	Senigallia	GTR	15	2.06009	Solea_solea
75	Senigallia	GTR	15.5	4.12017	Solea_solea
75	Senigallia	GTR	17	2.06009	Solea_solea
75	Senigallia	GTR	32.5	2.06009	Solea_solea
76	Senigallia	GTR	34.5	2.06009	Alosa_fallax
76	Senigallia	GTR	35.5	2.06009	Alosa_fallax
76	Senigallia	GTR	36.5	2.06009	Alosa_fallax
76	Senigallia	GTR	38	2.06009	Alosa_fallax
76	Senigallia	GTR	39	2.06009	Alosa_fallax
76	Senigallia	GTR	34	2.06009	Liza_aurata
76	Senigallia	GTR	32	2.06009	Melicertus_kerathurus
76	Senigallia	GTR	32.5	2.06009	Melicertus_kerathurus
76	Senigallia	GTR	35.5	2.06009	Melicertus_kerathurus
76	Senigallia	GTR	46	2.06009	Melicertus_kerathurus
76	Senigallia	GTR	59.5	2.06009	Melicertus_kerathurus
76	Senigallia	GTR	21	2.06009	Sciaena_umbra
76	Senigallia	GTR	21.5	2.06009	Sciaena_umbra
76	Senigallia	GTR	27	2.06009	Sciaena_umbra
76	Senigallia	GTR	30	2.06009	Scomber_scombrus
76	Senigallia	GTR	17	2.06009	Scophthalmus_rhombus
76	Senigallia	GTR	22	2.06009	Scophthalmus_rhombus
76	Senigallia	GTR	24.5	2.06009	Scophthalmus_rhombus
76	Senigallia	GTR	25	2.06009	Scophthalmus_rhombus
76	Senigallia	GTR	25.5	2.06009	Scophthalmus_rhombus
76	Senigallia	GTR	29	2.06009	Scophthalmus_rhombus
76	Senigallia	GTR	10.5	2.06009	Sepia_officinalis
76	Senigallia	GTR	12	2.06009	Sepia_officinalis
76	Senigallia	GTR	13	2.06009	Sepia_officinalis
76	Senigallia	GTR	14	2.06009	Sepia_officinalis
76	Senigallia	GTR	14.5	4.12017	Sepia_officinalis
76	Senigallia	GTR	21	2.06009	Sepia_officinalis
76	Senigallia	GTR	13	2.06009	Solea_solea
76	Senigallia	GTR	14	2.06009	Solea_solea
76	Senigallia	GTR	15.5	2.06009	Solea_solea
76	Senigallia	GTR	16	4.12017	Solea_solea
76	Senigallia	GTR	18	2.06009	Solea_solea
76	Senigallia	GTR	18.5	2.06009	Solea_solea
76	Senigallia	GTR	41	2.06009	Sphyraena_sphyraena
83	Senigallia	GTR	11.5	5.02618	Diplodus_sp
83	Senigallia	GTR	12.5	5.02618	Diplodus_sp
83	Senigallia	GTR	26	2.51309	Scomber_scombrus
83	Senigallia	GTR	28	2.51309	Scomber_scombrus
83	Senigallia	GTR	11.5	2.51309	Sepia_officinalis
83	Senigallia	GTR	13.5	2.51309	Solea_solea
83	Senigallia	GTR	31	2.51309	Solea_solea
84	Senigallia	GTR	20	2.51309	Boops_boops
84	Senigallia	GTR	11.5	2.51309	Diplodus_sp
84	Senigallia	GTR	12	5.02618	Diplodus_sp
84	Senigallia	GTR	12.5	2.51309	Diplodus_sp
84	Senigallia	GTR	13	5.02618	Diplodus_sp
84	Senigallia	GTR	14	5.02618	Diplodus_sp
84	Senigallia	GTR	15	2.51309	Diplodus_sp
84	Senigallia	GTR	15.5	2.51309	Pagellus_erythrinus
84	Senigallia	GTR	12	2.51309	Sepia_officinalis
84	Senigallia	GTR	15	2.51309	Solea_solea
84	Senigallia	GTR	17	2.51309	Solea_solea
84	Senigallia	GTR	39	2.51309	Sphyraena_sphyraena
85	Senigallia	GTR	35.5	1.91235	Alosa_fallax
85	Senigallia	GTR	16.5	1.91235	Lithognathus_mormyrus
85	Senigallia	GTR	26.5	1.91235	Melicertus_kerathurus
85	Senigallia	GTR	12.5	1.91235	Sepia_officinalis
86	Senigallia	GTR	9.5	1.91235	Chelidonichthys_lucernus
86	Senigallia	GTR	11	1.91235	Diplodus_sp
86	Senigallia	GTR	12	3.8247	Diplodus_sp
86	Senigallia	GTR	12.5	1.91235	Diplodus_sp
86	Senigallia	GTR	13	5.73705	Diplodus_sp
86	Senigallia	GTR	13.5	1.91235	Diplodus_sp
86	Senigallia	GTR	14.5	1.91235	Diplodus_sp
86	Senigallia	GTR	15.5	1.91235	Diplodus_sp
86	Senigallia	GTR	16	1.91235	Diplodus_sp
86	Senigallia	GTR	18	1.91235	Diplodus_sp
86	Senigallia	GTR	10.5	1.91235	Gobius_niger
86	Senigallia	GTR	32	1.91235	Melicertus_kerathurus
86	Senigallia	GTR	33.5	1.91235	Melicertus_kerathurus
86	Senigallia	GTR	34	1.91235	Melicertus_kerathurus
86	Senigallia	GTR	34.5	1.91235	Melicertus_kerathurus
86	Senigallia	GTR	37	1.91235	Melicertus_kerathurus
86	Senigallia	GTR	39	1.91235	Melicertus_kerathurus
86	Senigallia	GTR	10.5	1.91235	Sardina_pilchardus
86	Senigallia	GTR	11	1.91235	Sepia_officinalis
86	Senigallia	GTR	13	1.91235	Sepia_officinalis
86	Senigallia	GTR	17	1.91235	Sepia_officinalis
86	Senigallia	GTR	18	1.91235	Solea_solea
86	Senigallia	GTR	23	1.91235	Sparus_aurata
86	Senigallia	GTR	39	1.91235	Sphyraena_sphyraena
90	Senigallia	GTR	13	2.11454	Diplodus_sp
90	Senigallia	GTR	13.5	2.11454	Diplodus_sp
90	Senigallia	GTR	11	2.11454	Engraulis_encrasicholus
90	Senigallia	GTR	11.5	2.11454	Sepia_officinalis
90	Senigallia	GTR	12	2.11454	Sepia_officinalis
90	Senigallia	GTR	12.5	2.11454	Sepia_officinalis
90	Senigallia	GTR	15	2.11454	Solea_solea
91	Senigallia	GTR	11	2.11454	Chelidonichthys_lucernus
91	Senigallia	GTR	12.5	4.22907	Diplodus_sp
91	Senigallia	GTR	13	4.22907	Diplodus_sp
91	Senigallia	GTR	14	4.22907	Diplodus_sp
91	Senigallia	GTR	15.5	2.11454	Diplodus_sp
91	Senigallia	GTR	10	2.11454	Engraulis_encrasicholus
91	Senigallia	GTR	13	2.11454	Gobius_niger
91	Senigallia	GTR	12	2.11454	Lithognathus_mormyrus
91	Senigallia	GTR	17	2.11454	Lithognathus_mormyrus
91	Senigallia	GTR	19	2.11454	Lithognathus_mormyrus
91	Senigallia	GTR	35.5	2.11454	Melicertus_kerathurus
91	Senigallia	GTR	10	2.11454	Sepia_officinalis
91	Senigallia	GTR	7	2.11454	Solea_solea
91	Senigallia	GTR	14.5	4.22907	Solea_solea
91	Senigallia	GTR	15	2.11454	Solea_solea
95	Senigallia	GTR	13	2.51309	Diplodus_sp
95	Senigallia	GTR	14	2.51309	Diplodus_sp
95	Senigallia	GTR	15	5.02618	Diplodus_sp
95	Senigallia	GTR	18	2.51309	Lithognathus_mormyrus
95	Senigallia	GTR	20	2.51309	Lithognathus_mormyrus
95	Senigallia	GTR	29	2.51309	Liza_aurata
95	Senigallia	GTR	30	2.51309	Liza_aurata
95	Senigallia	GTR	15	2.51309	Maja_squinado
95	Senigallia	GTR	40	2.51309	Melicertus_kerathurus
95	Senigallia	GTR	16	2.51309	Solea_impar
95	Senigallia	GTR	20	2.51309	Trachurus_spp
96	Senigallia	GTR	25	2.51309	Alosa_fallax
96	Senigallia	GTR	31	2.51309	Alosa_fallax
96	Senigallia	GTR	25	2.51309	Lithognathus_mormyrus
96	Senigallia	GTR	44	2.51309	Liza_aurata
96	Senigallia	GTR	6.5	2.51309	Maja_crispata
96	Senigallia	GTR	7.5	2.51309	Maja_crispata
96	Senigallia	GTR	35	2.51309	Mugil_cephalus
96	Senigallia	GTR	39	7.53927	Mugil_cephalus
96	Senigallia	GTR	41	2.51309	Mugil_cephalus
96	Senigallia	GTR	14.5	2.51309	Solea_impar
96	Senigallia	GTR	28	2.51309	Solea_solea
96	Senigallia	GTR	38.5	2.51309	Sphyraena_sphyraena
96	Senigallia	GTR	34	2.51309	Trachurus_spp
96	Senigallia	GTR	27.5	2.51309	Umbrina_cirrosa
99	Senigallia	GTR	10.5	2.36453	Diplodus_sp
99	Senigallia	GTR	12.5	7.0936	Diplodus_sp
99	Senigallia	GTR	13	7.0936	Diplodus_sp
99	Senigallia	GTR	14	7.0936	Diplodus_sp
99	Senigallia	GTR	14.5	2.36453	Diplodus_sp
99	Senigallia	GTR	16	2.36453	Diplodus_sp
99	Senigallia	GTR	13.5	4.72906	Diplodus_sp
99	Senigallia	GTR	34.5	2.36453	Melicertus_kerathurus
99	Senigallia	GTR	36	4.72906	Melicertus_kerathurus
99	Senigallia	GTR	28	2.36453	Scomber_scombrus
99	Senigallia	GTR	15.5	2.36453	Solea_solea
99	Senigallia	GTR	20	2.36453	Umbrina_cirrosa
100	Senigallia	GTR	14	2.36453	Sepia_officinalis
100	Senigallia	GTR	16	2.36453	Sepia_officinalis
100	Senigallia	GTR	17	2.36453	Solea_solea
100	Senigallia	GTR	21	2.36453	Trachurus_spp
104	Portonovo	GTR	36	1.26872	Mugil_cephalus
104	Portonovo	GTR	41	1.26872	Mugil_cephalus
104	Portonovo	GTR	11.5	1.26872	Sepia_officinalis
104	Portonovo	GTR	12.5	1.26872	Sepia_officinalis
104	Portonovo	GTR	13	6.34361	Sepia_officinalis
104	Portonovo	GTR	13.5	2.53744	Sepia_officinalis
104	Portonovo	GTR	14	2.53744	Sepia_officinalis
104	Portonovo	GTR	15	2.53744	Sepia_officinalis
104	Portonovo	GTR	15.5	2.53744	Sepia_officinalis
104	Portonovo	GTR	17	2.53744	Sepia_officinalis
104	Portonovo	GTR	19	1.26872	Sepia_officinalis
107	Portonovo	GTR	30.5	1.41872	Mugil_cephalus
107	Portonovo	GTR	36	1.41872	Mugil_cephalus
107	Portonovo	GTR	13.5	1.41872	Scorpaena_sp
107	Portonovo	GTR	19	2.83744	Scorpaena_sp
107	Portonovo	GTR	11	2.83744	Sepia_officinalis
107	Portonovo	GTR	11.5	1.41872	Sepia_officinalis
107	Portonovo	GTR	16	1.41872	Sepia_officinalis
107	Portonovo	GTR	18	1.41872	Sepia_officinalis
109	Portonovo	GTR	16	1.33953	Blennius_ocellaris
109	Portonovo	GTR	13.5	6.69767	Gobius_niger
109	Portonovo	GTR	14.5	2.67907	Gobius_niger
109	Portonovo	GTR	15	1.33953	Gobius_niger
109	Portonovo	GTR	27	1.33953	Lithognathus_mormyrus
109	Portonovo	GTR	23.5	1.33953	Mugil_cephalus
109	Portonovo	GTR	15.5	1.33953	Scorpaena_sp
109	Portonovo	GTR	11	5.35814	Sepia_officinalis
109	Portonovo	GTR	11.5	1.33953	Sepia_officinalis
109	Portonovo	GTR	12	1.33953	Sepia_officinalis
109	Portonovo	GTR	13	1.33953	Sepia_officinalis
109	Portonovo	GTR	14	1.33953	Sepia_officinalis
109	Portonovo	GTR	15	1.33953	Sepia_officinalis
109	Portonovo	GTR	16	1.33953	Sepia_officinalis
109	Portonovo	GTR	33	1.33953	Symphodus_tinca
109	Portonovo	GTR	26.5	1.33953	Symphodus_tinca
111	Portonovo	GTR	25	1.55676	Lithognathus_mormyrus
111	Portonovo	GTR	34	1.55676	Mugil_cephalus
111	Portonovo	GTR	16.5	1.55676	Scorpaena_sp
111	Portonovo	GTR	11	1.55676	Sepia_officinalis
111	Portonovo	GTR	12	3.11351	Sepia_officinalis
111	Portonovo	GTR	9.5	1.55676	Sepia_officinalis
111	Portonovo	GTR	13.5	3.11351	Sepia_officinalis
111	Portonovo	GTR	14.5	1.55676	Sepia_officinalis
111	Portonovo	GTR	15.5	1.55676	Sepia_officinalis
111	Portonovo	GTR	16	1.55676	Sepia_officinalis
112	Portonovo	GTR	10	115.2	Sepia_officinalis
112	Portonovo	GTR	10.5	57.6	Sepia_officinalis
112	Portonovo	GTR	11	57.6	Sepia_officinalis
112	Portonovo	GTR	11.5	57.6	Sepia_officinalis
114	Portonovo	GTR	12	1.33953	Sepia_officinalis
114	Portonovo	GTR	14	1.33953	Sepia_officinalis
116	Portonovo	GTR	18.5	1.41872	Scorpaena_sp
116	Portonovo	GTR	9	1.41872	Sepia_officinalis
116	Portonovo	GTR	9.5	1.41872	Sepia_officinalis
116	Portonovo	GTR	11	1.41872	Sepia_officinalis
116	Portonovo	GTR	14	1.41872	Sepia_officinalis
116	Portonovo	GTR	15	1.41872	Sepia_officinalis
116	Portonovo	GTR	16	1.41872	Sepia_officinalis
119	Portonovo	GTR	20	2.67907	Scorpaena_sp
120	Portonovo	GTR	16.5	1.72455	Scorpaena_sp
120	Portonovo	GTR	9.5	1.72455	Sepia_officinalis
120	Portonovo	GTR	10.5	3.4491	Sepia_officinalis
120	Portonovo	GTR	13.5	1.72455	Sepia_officinalis
120	Portonovo	GTR	14	1.72455	Sepia_officinalis
122	Portonovo	GTR	66	1.60894	Homarus_gammarus
122	Portonovo	GTR	42	1.60894	Mugil_cephalus
122	Portonovo	GTR	10	1.60894	Sepia_officinalis
122	Portonovo	GTR	10.5	1.60894	Sepia_officinalis
122	Portonovo	GTR	11.5	1.60894	Sepia_officinalis
122	Portonovo	GTR	12	11.2626	Sepia_officinalis
122	Portonovo	GTR	13	3.21788	Sepia_officinalis
122	Portonovo	GTR	14	4.82682	Sepia_officinalis
122	Portonovo	GTR	15	1.60894	Sepia_officinalis
122	Portonovo	GTR	15.5	1.60894	Sepia_officinalis
122	Portonovo	GTR	14.5	1.60894	Trachurus_mediterraneus
122	Portonovo	GTR	21.5	1.60894	Trachurus_mediterraneus
122	Portonovo	GTR	20.5	1.60894	Umbrina_cirrosa
122	Portonovo	GTR	21	1.60894	Umbrina_cirrosa
132	Portonovo	GTR	15.5	1.50785	Scorpaena_sp
132	Portonovo	GTR	18.5	1.50785	Scorpaena_sp
132	Portonovo	GTR	12	1.50785	Sepia_officinalis
153	Marina di Ravenna	GTR	35	12.5217	Raja_asterias
153	Marina di Ravenna	GTR	13	12.5217	Sepia_officinalis
153	Marina di Ravenna	GTR	15	12.5217	Sepia_officinalis
153	Marina di Ravenna	GTR	16	12.5217	Sepia_officinalis
153	Marina di Ravenna	GTR	13	12.5217	Solea_solea
153	Marina di Ravenna	GTR	13.5	12.5217	Solea_solea
153	Marina di Ravenna	GTR	14	25.0435	Solea_solea
153	Marina di Ravenna	GTR	14.5	12.5217	Solea_solea
153	Marina di Ravenna	GTR	15	25.0435	Solea_solea
153	Marina di Ravenna	GTR	15.5	12.5217	Solea_solea
153	Marina di Ravenna	GTR	16	150.261	Solea_solea
153	Marina di Ravenna	GTR	16.5	12.5217	Solea_solea
153	Marina di Ravenna	GTR	17	50.087	Solea_solea
153	Marina di Ravenna	GTR	18	75.1304	Solea_solea
153	Marina di Ravenna	GTR	18.5	37.5652	Solea_solea
153	Marina di Ravenna	GTR	19	37.5652	Solea_solea
153	Marina di Ravenna	GTR	19.5	25.0435	Solea_solea
153	Marina di Ravenna	GTR	20	62.6087	Solea_solea
153	Marina di Ravenna	GTR	21	25.0435	Solea_solea
153	Marina di Ravenna	GTR	21.5	12.5217	Solea_solea
153	Marina di Ravenna	GTR	22	25.0435	Solea_solea
153	Marina di Ravenna	GTR	22.5	12.5217	Solea_solea
153	Marina di Ravenna	GTR	12	25.0435	Squilla_mantis
153	Marina di Ravenna	GTR	11	50.087	Squilla_mantis
153	Marina di Ravenna	GTR	11.5	37.5652	Squilla_mantis
153	Marina di Ravenna	GTR	13.5	50.087	Squilla_mantis
153	Marina di Ravenna	GTR	14	75.1304	Squilla_mantis
153	Marina di Ravenna	GTR	14.5	50.087	Squilla_mantis
153	Marina di Ravenna	GTR	15	25.0435	Squilla_mantis
156	Marina di Ravenna	GTR	13.5	1.30317	Sepia_officinalis
156	Marina di Ravenna	GTR	14	2.60633	Sepia_officinalis
156	Marina di Ravenna	GTR	15	2.60633	Sepia_officinalis
156	Marina di Ravenna	GTR	13	1.30317	Solea_solea
156	Marina di Ravenna	GTR	13.5	1.30317	Solea_solea
156	Marina di Ravenna	GTR	14	2.60633	Solea_solea
156	Marina di Ravenna	GTR	16	3.9095	Solea_solea
156	Marina di Ravenna	GTR	17	2.60633	Solea_solea
156	Marina di Ravenna	GTR	18	5.21267	Solea_solea
156	Marina di Ravenna	GTR	19	2.60633	Solea_solea
156	Marina di Ravenna	GTR	19.5	1.30317	Solea_solea
156	Marina di Ravenna	GTR	20	5.21267	Solea_solea
156	Marina di Ravenna	GTR	20.5	1.30317	Solea_solea
156	Marina di Ravenna	GTR	21	2.60633	Solea_solea
156	Marina di Ravenna	GTR	21.5	1.30317	Solea_solea
156	Marina di Ravenna	GTR	22	1.30317	Solea_solea
156	Marina di Ravenna	GTR	22.5	2.60633	Solea_solea
156	Marina di Ravenna	GTR	23.5	1.30317	Solea_solea
156	Marina di Ravenna	GTR	24	1.30317	Solea_solea
156	Marina di Ravenna	GTR	26	1.30317	Solea_solea
156	Marina di Ravenna	GTR	27	1.30317	Solea_solea
159	Marina di Ravenna	GTR	13	4.48249	Sepia_officinalis
159	Marina di Ravenna	GTR	14	3.36187	Sepia_officinalis
159	Marina di Ravenna	GTR	14.5	1.12062	Sepia_officinalis
159	Marina di Ravenna	GTR	15	1.12062	Sepia_officinalis
159	Marina di Ravenna	GTR	18	15.6887	Squilla_mantis
159	Marina di Ravenna	GTR	19.5	10.0856	Squilla_mantis
162	Marina di Ravenna	GTR	20	5.60311	Solea_lascaris
162	Marina di Ravenna	GTR	18.5	7.84436	Solea_lascaris
162	Marina di Ravenna	GTR	19	7.84436	Squilla_mantis
162	Marina di Ravenna	GTR	20	7.84436	Squilla_mantis
162	Marina di Ravenna	GTR	22	5.60311	Squilla_mantis
162	Marina di Ravenna	GTR	19	4.48249	Umbrina_cirrosa
162	Marina di Ravenna	GTR	20.5	6.72374	Umbrina_cirrosa
162	Marina di Ravenna	GTR	22	1.12062	Umbrina_cirrosa
165	Marina di Ravenna	GTR	10	2.41004	Sepia_officinalis
165	Marina di Ravenna	GTR	11	6.0251	Sepia_officinalis
165	Marina di Ravenna	GTR	12	4.82008	Sepia_officinalis
165	Marina di Ravenna	GTR	13	2.41004	Sepia_officinalis
165	Marina di Ravenna	GTR	14	1.20502	Sepia_officinalis
165	Marina di Ravenna	GTR	15	2.41004	Sepia_officinalis
165	Marina di Ravenna	GTR	17	22.8954	Solea_solea
165	Marina di Ravenna	GTR	18	32.5356	Solea_solea
165	Marina di Ravenna	GTR	18.5	16.8703	Solea_solea
165	Marina di Ravenna	GTR	20.5	15.6653	Solea_solea
171	Marina di Ravenna	GTR	11	1.17551	Sepia_officinalis
171	Marina di Ravenna	GTR	12	1.17551	Sepia_officinalis
171	Marina di Ravenna	GTR	13	2.35102	Sepia_officinalis
171	Marina di Ravenna	GTR	15	2.35102	Sepia_officinalis
171	Marina di Ravenna	GTR	18	9.40408	Squilla_mantis
171	Marina di Ravenna	GTR	19	8.22857	Squilla_mantis
174	Marina di Ravenna	GTR	10.5	1.12062	Sepia_officinalis
174	Marina di Ravenna	GTR	10	1.12062	Sepia_officinalis
174	Marina di Ravenna	GTR	11	1.12062	Sepia_officinalis
174	Marina di Ravenna	GTR	12	2.24125	Sepia_officinalis
177	Marina di Ravenna	GTR	11	1.35211	Sepia_officinalis
177	Marina di Ravenna	GTR	12	1.35211	Sepia_officinalis
177	Marina di Ravenna	GTR	12.5	2.70423	Sepia_officinalis
177	Marina di Ravenna	GTR	13	2.70423	Sepia_officinalis
177	Marina di Ravenna	GTR	13.5	1.35211	Sepia_officinalis
177	Marina di Ravenna	GTR	14	1.35211	Sepia_officinalis
177	Marina di Ravenna	GTR	15	1.35211	Sepia_officinalis
177	Marina di Ravenna	GTR	18	1.35211	Sepia_officinalis
177	Marina di Ravenna	GTR	22	2.70423	Sepia_officinalis
177	Marina di Ravenna	GTR	14	24.338	Solea_lascaris
177	Marina di Ravenna	GTR	16	9.46479	Solea_lascaris
177	Marina di Ravenna	GTR	19	5.40845	Solea_lascaris
177	Marina di Ravenna	GTR	22	5.40845	Solea_lascaris
177	Marina di Ravenna	GTR	11	2.70423	Squilla_mantis
177	Marina di Ravenna	GTR	11.5	5.40845	Squilla_mantis
177	Marina di Ravenna	GTR	13	9.46479	Squilla_mantis
177	Marina di Ravenna	GTR	13.5	1.35211	Squilla_mantis
177	Marina di Ravenna	GTR	14	10.8169	Squilla_mantis
177	Marina di Ravenna	GTR	14.5	1.35211	Squilla_mantis
177	Marina di Ravenna	GTR	16	2.70423	Squilla_mantis
180	Marina di Ravenna	GTR	15	1.33953	Sepia_officinalis
180	Marina di Ravenna	GTR	12	4.0186	Sepia_officinalis
180	Marina di Ravenna	GTR	12.5	1.33953	Sepia_officinalis
180	Marina di Ravenna	GTR	13	2.67907	Sepia_officinalis
180	Marina di Ravenna	GTR	13.5	4.0186	Sepia_officinalis
180	Marina di Ravenna	GTR	15	2.67907	Sepia_officinalis
180	Marina di Ravenna	GTR	16	1.33953	Sepia_officinalis
180	Marina di Ravenna	GTR	16.5	1.33953	Sepia_officinalis
180	Marina di Ravenna	GTR	17	1.33953	Sepia_officinalis
186	Marina di Ravenna	GTR	17	1.12062	Sciaena_umbra
186	Marina di Ravenna	GTR	19.5	1.12062	Sciaena_umbra
186	Marina di Ravenna	GTR	21.5	1.12062	Sciaena_umbra
186	Marina di Ravenna	GTR	23	1.12062	Sciaena_umbra
186	Marina di Ravenna	GTR	24	1.12062	Sciaena_umbra
186	Marina di Ravenna	GTR	25.5	1.12062	Sciaena_umbra
186	Marina di Ravenna	GTR	28.5	1.12062	Sciaena_umbra
186	Marina di Ravenna	GTR	10	1.12062	Sepia_officinalis
186	Marina di Ravenna	GTR	11	1.12062	Sepia_officinalis
186	Marina di Ravenna	GTR	12	1.12062	Sepia_officinalis
186	Marina di Ravenna	GTR	15	1.12062	Sepia_officinalis
186	Marina di Ravenna	GTR	15.5	1.12062	Sepia_officinalis
186	Marina di Ravenna	GTR	16	2.24125	Sepia_officinalis
186	Marina di Ravenna	GTR	18	1.12062	Sepia_officinalis
186	Marina di Ravenna	GTR	19.5	1.12062	Sepia_officinalis
189	Marina di Ravenna	GTR	24	1.46193	Sciaena_umbra
189	Marina di Ravenna	GTR	26.5	1.46193	Sciaena_umbra
189	Marina di Ravenna	GTR	29	1.46193	Sciaena_umbra
189	Marina di Ravenna	GTR	33	1.46193	Sciaena_umbra
189	Marina di Ravenna	GTR	36	1.46193	Sciaena_umbra
189	Marina di Ravenna	GTR	12	2.92386	Sepia_officinalis
189	Marina di Ravenna	GTR	13	2.92386	Sepia_officinalis
189	Marina di Ravenna	GTR	13.5	1.46193	Sepia_officinalis
189	Marina di Ravenna	GTR	14	2.92386	Sepia_officinalis
189	Marina di Ravenna	GTR	14.5	2.92386	Sepia_officinalis
189	Marina di Ravenna	GTR	15	1.46193	Sepia_officinalis
189	Marina di Ravenna	GTR	17	1.46193	Sepia_officinalis
189	Marina di Ravenna	GTR	20	2.92386	Sepia_officinalis
189	Marina di Ravenna	GTR	22	1.46193	Sepia_officinalis
192	Marina di Ravenna	GTR	11	7.0936	Sepia_officinalis
192	Marina di Ravenna	GTR	11.5	1.41872	Sepia_officinalis
192	Marina di Ravenna	GTR	12	1.41872	Sepia_officinalis
192	Marina di Ravenna	GTR	13	4.25616	Sepia_officinalis
192	Marina di Ravenna	GTR	13.5	1.41872	Sepia_officinalis
192	Marina di Ravenna	GTR	14.5	1.41872	Sepia_officinalis
192	Marina di Ravenna	GTR	15	2.83744	Sepia_officinalis
192	Marina di Ravenna	GTR	16	5.67488	Sepia_officinalis
198	Marina di Ravenna	GTR	11	1.55676	Diplodus_sp
198	Marina di Ravenna	GTR	14	1.55676	Diplodus_sp
198	Marina di Ravenna	GTR	15	4.67027	Diplodus_sp
198	Marina di Ravenna	GTR	16	1.55676	Diplodus_sp
198	Marina di Ravenna	GTR	17	3.11351	Diplodus_sp
198	Marina di Ravenna	GTR	19	4.67027	Diplodus_sp
198	Marina di Ravenna	GTR	20	3.11351	Diplodus_sp
198	Marina di Ravenna	GTR	21	1.55676	Diplodus_sp
198	Marina di Ravenna	GTR	15	1.55676	Diplodus_sp
198	Marina di Ravenna	GTR	16.5	1.55676	Diplodus_sp
198	Marina di Ravenna	GTR	11	1.55676	Sepia_officinalis
201	Marina di Ravenna	GTR	18	1.55676	Sciaena_umbra
201	Marina di Ravenna	GTR	22	1.55676	Sciaena_umbra
201	Marina di Ravenna	GTR	23	1.55676	Sciaena_umbra
201	Marina di Ravenna	GTR	28	1.55676	Sciaena_umbra
201	Marina di Ravenna	GTR	29	1.55676	Sciaena_umbra
207	Marina di Ravenna	GTR	13	1.50785	Homarus_gammarus
207	Marina di Ravenna	GTR	18	1.50785	Mullus_surmuletus
207	Marina di Ravenna	GTR	12	3.01571	Sepia_officinalis
207	Marina di Ravenna	GTR	14	3.01571	Sepia_officinalis

## Sheet: GTR Discard
IdHaul	Area	Gear	GenSpecies	Wstd
343	Marina di Ravenna	GTR	Squilla_mantis	250
345	Marina di Ravenna	GTR	Alosa_fallax	2500
345	Marina di Ravenna	GTR	Chelidonichthys_lucernus	125
354	Marina di Ravenna	GTR	Scomber_japonicus	375
356	Marina di Ravenna	GTR	Solea_solea	125
344	Marina di Ravenna	GTR	Alosa_fallax	1056.25
355	Marina di Ravenna	GTR	Merlangius_merlangus	250
352	Marina di Ravenna	GTR	Squilla_mantis	187.5
331	Marina di Ravenna	GTR	Chelidonichthys_lucernus	375
357	Marina di Ravenna	GTR	Liza_aurata	625
329	Marina di Ravenna	GTR	Chelidonichthys_lucernus	187.5
320	Marina di Ravenna	GTR	Sardinella_aurita	250
319	Marina di Ravenna	GTR	Merlangius_merlangus	312.5
318	Marina di Ravenna	GTR	Merlangius_merlangus	312.5
338	Marina di Ravenna	GTR	Homarus_gammarus	218.75
338	Marina di Ravenna	GTR	Squilla_mantis	281.25
340	Marina di Ravenna	GTR	Alosa_fallax	1250
340	Marina di Ravenna	GTR	Merlangius_merlangus	93.75
318	Marina di Ravenna	GTR	Pteroplatytrygon_violacea	978.125
345	Marina di Ravenna	GTR	Pteroplatytrygon_violacea	625
354	Marina di Ravenna	GTR	Pteroplatytrygon_violacea	825
324	Marina di Ravenna	GTR	Pteroplatytrygon_violacea	1250
63	Senigallia	GTR	Engraulis_encrasicholus	107.541
63	Senigallia	GTR	Sardinella_aurita	107.541
66	Senigallia	GTR	Sardina_pilchardus	238.769
66	Senigallia	GTR	Sardinella_aurita	86.1538
66	Senigallia	GTR	Boops_boops	36.9231
66	Senigallia	GTR	Alosa_fallax	1031.38
72	Senigallia	GTR	Raja_asterias	514.462
72	Senigallia	GTR	Umbrina_cirrosa	150.154
72	Senigallia	GTR	Engraulis_encrasicholus	329.846
72	Senigallia	GTR	Boops_boops	36.9231
76	Senigallia	GTR	Alosa_fallax	4735.19
84	Senigallia	GTR	Boops_boops	184.615
86	Senigallia	GTR	Sardina_pilchardus	18.8235
90	Senigallia	GTR	Engraulis_encrasicholus	16.6234
95	Senigallia	GTR	Engraulis_encrasicholus	24.6154
107	Portonovo	GTR	Mytilus_galloprovincialis	710.308
107	Portonovo	GTR	Eriphia_verrucosa	1062
107	Portonovo	GTR	Maja_crispata	603.692
107	Portonovo	GTR	Hexaplex_trunculus	980.308
109	Portonovo	GTR	Ostrea_edulis	171.491
109	Portonovo	GTR	Mytilus_galloprovincialis	219.927
109	Portonovo	GTR	Eriphia_verrucosa	327.273
109	Portonovo	GTR	Symphodus_tinca	802.473
109	Portonovo	GTR	Maja_crispata	1271.13
109	Portonovo	GTR	Blennius_ocellaris	81.1636
109	Portonovo	GTR	Hexaplex_trunculus	231.709
109	Portonovo	GTR	Nassarius_mutabilis	197.673
109	Portonovo	GTR	Liocarcinus_depurator	226.473
120	Portonovo	GTR	Eriphia_verrucosa	249.488
122	Portonovo	GTR	Homarus_gammarus	156.522
132	Portonovo	GTR	Liocarcinus_vernalis	110.204
132	Portonovo	GTR	Maja_crispata	195.429

## Sheet: Pots Discard
IdHaul	Area	Gear	GenSpecies	Wstd
87	Senigallia	Small	Maja_crispata	38.85
135	Portonovo	Small	Sparus_aurata	61.05
151	Marina di Ravenna	Small	Squilla_mantis	12.4875
154	Marina di Ravenna	Small	Gobius_paganellus	13.32
154	Marina di Ravenna	Small	Gobius_paganellus	26.64
155	Marina di Ravenna	Large	Gobius_paganellus	9.99
155	Marina di Ravenna	Large	Chelidonichthys_lucernus	9.99
155	Marina di Ravenna	Large	Gobius_paganellus	16.65
155	Marina di Ravenna	Large	Solea_solea	39.96
160	Marina di Ravenna	Large	Sciaena_umbra	166.5
160	Marina di Ravenna	Large	Sciaena_umbra	77.7
161	Marina di Ravenna	Small	Sciaena_umbra	88.8
161	Marina di Ravenna	Small	Sciaena_umbra	77.7
184	Marina di Ravenna	Large	Boops_boops	99.9
187	Marina di Ravenna	Large	Boops_boops	133.2
